# Supplementary material for: ﻿Two new genera (Vittiblatta gen. nov. and Planiblatta gen. nov.) of Blattinae (Blattodea, Blattidae) from Southwest China and the discovery of chirally dimorphic male genitalia in Vittiblattapunctata sp. nov
Source: Zookeys. 2023 Dec 28;1187:401–21. doi: 10.3897/zookeys.1187.113403 (PMC10768028; doi:10.3897/zookeys.1187.113403)
Supplement: XML Treatment for Vittiblatta [file zookeys.1187.113403-treatment1.xml]

<!DOCTYPE tp:taxon-treatment
  PUBLIC "-//TaxonX//DTD Taxonomic Treatment Publishing DTD v0 20100105//EN" "tax-treatment-NSO.dtd">
<tp:taxon-treatment xmlns:tp="http://www.plazi.org/taxpub"><tp:treatment-meta><kwd-group><label>Taxon classification</label><kwd>
              <named-content content-type="kingdom">Animalia</named-content>
            </kwd><kwd>
              <named-content content-type="order">Blattodea</named-content>
            </kwd><kwd>
              <named-content content-type="family">Blattidae</named-content>
            </kwd></kwd-group><mixed-citation publication-type="journal"><person-group><name><surname>Luo</surname><given-names>Xin-Xing</given-names></name><name><surname>Deng</surname><given-names>Wen-Bo</given-names></name><name><surname>Che</surname><given-names>Yan-Li</given-names></name><name><surname>Wang</surname><given-names>Zong-Qing</given-names></name></person-group><article-title>﻿Two new genera (<italic><tp:taxon-name><tp:taxon-name-part taxon-name-part-type="genus" reg="Vittiblatta">Vittiblatta</tp:taxon-name-part></tp:taxon-name></italic> gen. nov. and <italic><tp:taxon-name><tp:taxon-name-part taxon-name-part-type="genus" reg="Planiblatta">Planiblatta</tp:taxon-name-part></tp:taxon-name></italic> gen. nov.) of <tp:taxon-name><tp:taxon-name-part taxon-name-part-type="subfamily">Blattinae</tp:taxon-name-part></tp:taxon-name> (<tp:taxon-name><tp:taxon-name-part taxon-name-part-type="order">Blattodea</tp:taxon-name-part></tp:taxon-name>, <tp:taxon-name><tp:taxon-name-part taxon-name-part-type="family">Blattidae</tp:taxon-name-part></tp:taxon-name>) from Southwest China and the discovery of chirally dimorphic male genitalia in <italic><tp:taxon-name><tp:taxon-name-part taxon-name-part-type="genus" reg="Vittiblatta">Vittiblatta</tp:taxon-name-part><tp:taxon-name-part taxon-name-part-type="species" reg="punctata">punctata</tp:taxon-name-part></tp:taxon-name></italic> sp. nov.</article-title><source>Zookeys</source><day>28</day><month>12</month><year>2023</year><volume>1187</volume><fpage>401</fpage><lpage>421</lpage><pub-id pub-id-type="doi">10.3897/zookeys.1187.113403</pub-id></mixed-citation></tp:treatment-meta><tp:nomenclature><label>﻿</label><tp:taxon-name>
            <object-id xmlns:xlink="http://www.w3.org/1999/xlink" content-type="arpha" xlink:type="simple">DE390201-BBD4-5920-BEC9-F9612EE564CC</object-id>
            <tp:taxon-name-part taxon-name-part-type="genus" reg="Vittiblatta">Vittiblatta</tp:taxon-name-part>
            <object-id xmlns:xlink="http://www.w3.org/1999/xlink" content-type="zoobank" xlink:type="simple">https://zoobank.org/89FF89FE-72B0-4D24-A2E4-A63B67CB2AFD</object-id>
          </tp:taxon-name><tp:taxon-authority>Luo &amp; Wang</tp:taxon-authority><tp:taxon-status xmlns:xlink="http://www.w3.org/1999/xlink" xlink:type="simple">gen. nov.</tp:taxon-status></tp:nomenclature><tp:treatment-sec sec-type="type species" id="SECID0EAPAC"><title>Type species.</title><p><italic><tp:taxon-name><tp:taxon-name-part taxon-name-part-type="genus" reg="Vittiblatta">Vittiblatta</tp:taxon-name-part><tp:taxon-name-part taxon-name-part-type="species" reg="punctata">punctata</tp:taxon-name-part></tp:taxon-name></italic> Luo &amp; Wang, sp. nov.</p></tp:treatment-sec><tp:treatment-sec sec-type="diagnosis" id="SECID0ERPAC"><title>Diagnosis.</title><p>Some typical characteristics indicate that <italic><tp:taxon-name><tp:taxon-name-part taxon-name-part-type="genus" reg="Vittiblatta">Vittiblatta</tp:taxon-name-part></tp:taxon-name></italic> gen. nov. belongs to the subfamily <tp:taxon-name><tp:taxon-name-part taxon-name-part-type="subfamily">Blattinae</tp:taxon-name-part></tp:taxon-name> (front femur of type A<sub>2</sub>, tarsi long and slender, cerci long and distinctly segmented, subgenital plate symmetrical). The new genus differs from the other genera of <tp:taxon-name><tp:taxon-name-part taxon-name-part-type="subfamily">Blattinae</tp:taxon-name-part></tp:taxon-name> as follows:</p><list list-type="order"><list-item><p>This sexually dimorphic genus can be distinguished from sexually monomorphic genera. 
                            <bold>Apterous</bold>: 
                            <italic><tp:taxon-name><tp:taxon-name-part taxon-name-part-type="genus" reg="Apterisca">Apterisca</tp:taxon-name-part></tp:taxon-name></italic> Princis, 1963; 
                            <italic><tp:taxon-name><tp:taxon-name-part taxon-name-part-type="genus" reg="Brinckella">Brinckella</tp:taxon-name-part></tp:taxon-name></italic> Princis, 1963; 
                            <italic><tp:taxon-name><tp:taxon-name-part taxon-name-part-type="genus" reg="Macrostylopyga">Macrostylopyga</tp:taxon-name-part></tp:taxon-name></italic> Anisyutkin, Anichkin &amp; Thinh, 2013; 
                            <italic><tp:taxon-name><tp:taxon-name-part taxon-name-part-type="genus" reg="Miostylopyga">Miostylopyga</tp:taxon-name-part></tp:taxon-name></italic> Princis, 1966. 
                            <bold>Micropterous</bold>: 
                            <italic><tp:taxon-name><tp:taxon-name-part taxon-name-part-type="genus" reg="Afrostylopyga">Afrostylopyga</tp:taxon-name-part></tp:taxon-name></italic> Anisyutkin, 2014; 
                            <italic><tp:taxon-name><tp:taxon-name-part taxon-name-part-type="genus" reg="Henicotyle">Henicotyle</tp:taxon-name-part></tp:taxon-name></italic> Rehn &amp; Hebard, 1927; 
                            <italic><tp:taxon-name><tp:taxon-name-part taxon-name-part-type="genus" reg="Neostylopyga">Neostylopyga</tp:taxon-name-part></tp:taxon-name></italic> Shelford, 1911. 
                            <bold>Macropterous</bold>: 
                            <italic><tp:taxon-name><tp:taxon-name-part taxon-name-part-type="genus" reg="Dorylaea">Dorylaea</tp:taxon-name-part></tp:taxon-name></italic> Stål, 1877; 
                            <italic><tp:taxon-name><tp:taxon-name-part taxon-name-part-type="genus" reg="Eroblatta">Eroblatta</tp:taxon-name-part></tp:taxon-name></italic> Shelford, 1910a; 
                            <italic><tp:taxon-name><tp:taxon-name-part taxon-name-part-type="genus" reg="Hobbitoblatta">Hobbitoblatta</tp:taxon-name-part></tp:taxon-name></italic> Lucañas, 2023; 
                            <italic><tp:taxon-name><tp:taxon-name-part taxon-name-part-type="genus" reg="Homalosilpha">Homalosilpha</tp:taxon-name-part></tp:taxon-name></italic> Stål, 1874; 
                            <italic><tp:taxon-name><tp:taxon-name-part taxon-name-part-type="genus" reg="Mimosilpha">Mimosilpha</tp:taxon-name-part></tp:taxon-name></italic> Bey-Bienko, 1957; 
                            <italic><tp:taxon-name><tp:taxon-name-part taxon-name-part-type="genus" reg="Nazgultaure">Nazgultaure</tp:taxon-name-part></tp:taxon-name></italic> Lucañas, 2023; 
                            <italic><tp:taxon-name><tp:taxon-name-part taxon-name-part-type="genus" reg="Thyrsocera">Thyrsocera</tp:taxon-name-part></tp:taxon-name></italic> Burmeister, 1838.
                        </p></list-item><list-item><p>This genus (tegmina and wings of male developed, tegmina of female only reaching the first tergite of abdomen) can be distinguished from the genera in which the female are apterous  (<italic><tp:taxon-name><tp:taxon-name-part taxon-name-part-type="genus" reg="Archiblatta">Archiblatta</tp:taxon-name-part></tp:taxon-name></italic> Snellen van Vollenhoven, 1862, 
                            <italic><tp:taxon-name><tp:taxon-name-part taxon-name-part-type="genus" reg="Catara">Catara</tp:taxon-name-part></tp:taxon-name></italic> Walker, 1868, 
                            <italic><tp:taxon-name><tp:taxon-name-part taxon-name-part-type="genus" reg="Deropeltis">Deropeltis</tp:taxon-name-part></tp:taxon-name></italic> Burmeister, 1838) and micropterous  (<italic><tp:taxon-name><tp:taxon-name-part taxon-name-part-type="genus" reg="Pseudoderopeltis">Pseudoderopeltis</tp:taxon-name-part></tp:taxon-name></italic> Krauss, 1890; 
                            <italic><tp:taxon-name><tp:taxon-name-part taxon-name-part-type="genus" reg="Blatta">Blatta</tp:taxon-name-part></tp:taxon-name></italic> Linnaeus, 1758; 
                            <italic><tp:taxon-name><tp:taxon-name-part taxon-name-part-type="genus" reg="Planiblatta">Planiblatta</tp:taxon-name-part></tp:taxon-name></italic> Luo &amp; Wang, gen. nov.).
                        </p></list-item><list-item><p>Hind metatarsus of this genus is longer than or equal to the remaining tarsal segments combined and therefore different from 
                            <italic><tp:taxon-name><tp:taxon-name-part taxon-name-part-type="genus" reg="Eumethana">Eumethana</tp:taxon-name-part></tp:taxon-name></italic> Princis, 1951 and 
                            <italic><tp:taxon-name><tp:taxon-name-part taxon-name-part-type="genus" reg="Scabinopsis">Scabinopsis</tp:taxon-name-part></tp:taxon-name></italic> Bey-Bienko, 1969.
                        </p></list-item><list-item><p>This genus has visible tergal gland and can be distinguished from 
                            <italic><tp:taxon-name><tp:taxon-name-part taxon-name-part-type="genus" reg="Cartoblatta">Cartoblatta</tp:taxon-name-part></tp:taxon-name></italic> Shelford, 1910b, 
                            <italic><tp:taxon-name><tp:taxon-name-part taxon-name-part-type="genus" reg="Periplaneta">Periplaneta</tp:taxon-name-part></tp:taxon-name></italic> s.s., and 
                            <italic><tp:taxon-name><tp:taxon-name-part taxon-name-part-type="genus" reg="Blatta">Blatta</tp:taxon-name-part></tp:taxon-name></italic>.
                        </p></list-item><list-item><p>In male genitalia, sclerites L4C and R1G can be used for distinguishing genera in Blattinae. L4C of this new genus is thin, ribbon-like and its basal part has densely spiny process; R1G of this genus has a curved spine. These characters are readily different from that of 
                            <italic><tp:taxon-name><tp:taxon-name-part taxon-name-part-type="genus" reg="Archiblatta">Archiblatta</tp:taxon-name-part></tp:taxon-name></italic>, 
                            <italic><tp:taxon-name><tp:taxon-name-part taxon-name-part-type="genus" reg="Blatta">Blatta</tp:taxon-name-part></tp:taxon-name></italic>, 
                            <italic><tp:taxon-name><tp:taxon-name-part taxon-name-part-type="genus" reg="Bundoksia">Bundoksia</tp:taxon-name-part></tp:taxon-name></italic> Lucañas, 2021, 
                            <italic><tp:taxon-name><tp:taxon-name-part taxon-name-part-type="genus" reg="Catara">Catara</tp:taxon-name-part></tp:taxon-name></italic>, 
                            <italic><tp:taxon-name><tp:taxon-name-part taxon-name-part-type="genus" reg="Hobbitoblatta">Hobbitoblatta</tp:taxon-name-part></tp:taxon-name></italic>, 
                            <italic><tp:taxon-name><tp:taxon-name-part taxon-name-part-type="genus" reg="Homalosilpha">Homalosilpha</tp:taxon-name-part></tp:taxon-name></italic>, 
                            <italic><tp:taxon-name><tp:taxon-name-part taxon-name-part-type="genus" reg="Mimosilpha">Mimosilpha</tp:taxon-name-part></tp:taxon-name></italic>, 
                            <italic><tp:taxon-name><tp:taxon-name-part taxon-name-part-type="genus" reg="Nazgultaure">Nazgultaure</tp:taxon-name-part></tp:taxon-name></italic>, and 
                            <italic><tp:taxon-name><tp:taxon-name-part taxon-name-part-type="genus" reg="Protagonista">Protagonista</tp:taxon-name-part></tp:taxon-name></italic> Shelford, 1908 (<xref ref-type="bibr" rid="B53">Wang et al. 2016</xref>; <xref ref-type="bibr" rid="B28">Liao et al. 2021</xref>; <xref ref-type="bibr" rid="B30">Lucañas 2021</xref>; <xref ref-type="bibr" rid="B27">Li et al. 2022</xref>; <xref ref-type="bibr" rid="B14">Deng et al. 2023</xref>; <xref ref-type="bibr" rid="B31">Lucañas 2023</xref>; <xref ref-type="bibr" rid="B32">Luo et al. 2023</xref>). These two sclerites are similar between this genus and 
                            <italic><tp:taxon-name><tp:taxon-name-part taxon-name-part-type="genus" reg="Periplaneta">Periplaneta</tp:taxon-name-part></tp:taxon-name></italic> s.s., but the distal part of L4C of 
                            <italic><tp:taxon-name><tp:taxon-name-part taxon-name-part-type="genus" reg="Periplaneta">Periplaneta</tp:taxon-name-part></tp:taxon-name></italic> s.s. is expanded and the hind margin of L4C is nearly truncated.
                        </p></list-item></list></tp:treatment-sec><tp:treatment-sec sec-type="description" id="SECID0EVJAE"><title>Generic description.</title><p>Sexual dimorphism. <bold>Male.</bold> Interocular space wider than interocellar space, shorter than the distance between antennal sockets. Antennae longer than the body. Pronotum subelliptical. Tegmina and wings well developed, surpassing the tip of abdomen. Front femur of type A<sub>2</sub>; pulvilli present on 1–4 or 2–4 tarsal segments, claws symmetrical and unspecialized, arolium slightly smaller than other genera. The posterior-lateral angles of metanotum without or with small projections. First tergite of male abdomen with visible gland. Posterolateral corners of abdominal tergites V–VII not produced. The hind margin of supra-anal plate slightly concave. <abbrev xmlns:xlink="http://www.w3.org/1999/xlink" xlink:title="sclerites of left phallomere" id="ABBRID0E6JAE" xlink:type="simple">L1</abbrev> of genitalia weakly sclerotized with pubescence; <abbrev xmlns:xlink="http://www.w3.org/1999/xlink" xlink:title="sclerites of left phallomere" id="ABBRID0EDKAE" xlink:type="simple">L3</abbrev> unciform and the distal part bifurcated; <abbrev xmlns:xlink="http://www.w3.org/1999/xlink" xlink:title="sclerites of left phallomere" id="ABBRID0EHKAE" xlink:type="simple">L4C</abbrev> thin ribbon-like, with densely spiny process near basal inner margin. The basal part of <abbrev xmlns:xlink="http://www.w3.org/1999/xlink" xlink:title="sclerites of right phallomere" id="ABBRID0ELKAE" xlink:type="simple">R1H</abbrev> flat, inner margin with one or two small spines; the distal part of <abbrev xmlns:xlink="http://www.w3.org/1999/xlink" xlink:title="sclerites of right phallomere" id="ABBRID0EPKAE" xlink:type="simple">R1G</abbrev> with a curved spine inward. <bold>Female.</bold> Tegmina and wings reduced. Tegmina squamiform, only reaching the first tergite of abdmen; lateral margins of tegmina beveled, the outer corner rounded. Hind wings small and lobe-like. Pulvilli present on 1–4 or 2–4 tarsal segments, claws symmetrical and unspecialized, arolium small. Spermatheca with two branches, the leading duct short, the branching duct relatively long, and the end capsule rod-shaped.</p></tp:treatment-sec><tp:treatment-sec sec-type="etymology" id="SECID0EVKAE"><title>Etymology.</title><p>The generic epithet is from two Latin words “<italic>vitta</italic>” and “<italic>blatta</italic>”, meaning that <abbrev xmlns:xlink="http://www.w3.org/1999/xlink" xlink:title="sclerites of left phallomere" id="ABBRID0E6KAE" xlink:type="simple">L4C</abbrev> is thin and ribbon-like. The gender of <italic><tp:taxon-name><tp:taxon-name-part taxon-name-part-type="genus" reg="Vittiblatta">Vittiblatta</tp:taxon-name-part></tp:taxon-name></italic> is feminine.</p></tp:treatment-sec><tp:treatment-sec sec-type="distribution" id="SECID0EKLAE"><title>Distribution.</title><p>China (Sichuan, Yunnan).</p></tp:treatment-sec><ref-list><ref id="B53"><mixed-citation xmlns:xlink="http://www.w3.org/1999/xlink" xlink:type="simple"><person-group><name name-style="western"><surname>Wang</surname><given-names>CC</given-names></name><name name-style="western"><surname>Wang</surname><given-names>ZQ</given-names></name><name name-style="western"><surname>Che</surname><given-names>YL</given-names></name></person-group> (<year>2016</year>) <article-title><italic><tp:taxon-name><tp:taxon-name-part taxon-name-part-type="genus">Protagonista</tp:taxon-name-part><tp:taxon-name-part taxon-name-part-type="species">lugubris</tp:taxon-name-part></tp:taxon-name></italic>, a cockroach species new to China and its contribution to the revision of genus <italic><tp:taxon-name><tp:taxon-name-part taxon-name-part-type="genus">Protagonista</tp:taxon-name-part></tp:taxon-name></italic>, with notes on the taxonomy of <tp:taxon-name><tp:taxon-name-part taxon-name-part-type="subfamily">Archiblattinae</tp:taxon-name-part></tp:taxon-name> (<tp:taxon-name><tp:taxon-name-part taxon-name-part-type="order">Blattodea</tp:taxon-name-part></tp:taxon-name>, <tp:taxon-name><tp:taxon-name-part taxon-name-part-type="family">Blattidae</tp:taxon-name-part></tp:taxon-name>).</article-title><source>ZooKeys</source><volume>574</volume>: <fpage>57</fpage>–<lpage>73</lpage>. <ext-link xlink:href="10.3897/zookeys.574.7111" ext-link-type="doi" xlink:type="simple">https://doi.org/10.3897/zookeys.574.7111</ext-link></mixed-citation></ref><ref id="B28"><mixed-citation xmlns:xlink="http://www.w3.org/1999/xlink" xlink:type="simple"><person-group><name name-style="western"><surname>Liao</surname><given-names>SR</given-names></name><name name-style="western"><surname>Wang</surname><given-names>YS</given-names></name><name name-style="western"><surname>Jin</surname><given-names>DT</given-names></name><name name-style="western"><surname>Chen</surname><given-names>R</given-names></name><name name-style="western"><surname>Wang</surname><given-names>ZQ</given-names></name><name name-style="western"><surname>Che</surname><given-names>YL</given-names></name></person-group> (<year>2021</year>) Exploring the relationship of <italic><tp:taxon-name><tp:taxon-name-part taxon-name-part-type="genus">Homalosilpha</tp:taxon-name-part></tp:taxon-name></italic> and <italic><tp:taxon-name><tp:taxon-name-part taxon-name-part-type="genus">Mimosilpha</tp:taxon-name-part></tp:taxon-name></italic> (<tp:taxon-name><tp:taxon-name-part taxon-name-part-type="order">Blattodea</tp:taxon-name-part></tp:taxon-name>, <tp:taxon-name><tp:taxon-name-part taxon-name-part-type="family">Blattidae</tp:taxon-name-part></tp:taxon-name>, <tp:taxon-name><tp:taxon-name-part taxon-name-part-type="subfamily">Blattinae</tp:taxon-name-part></tp:taxon-name>) from a morphological and molecular perspective, including a description of four new species. PeerJ 9: e10618. <ext-link xlink:href="10.7717/peerj.10618" ext-link-type="doi" xlink:type="simple">https://doi.org/10.7717/peerj.10618</ext-link></mixed-citation></ref><ref id="B30"><mixed-citation xmlns:xlink="http://www.w3.org/1999/xlink" xlink:type="simple"><person-group><name name-style="western"><surname>Lucañas</surname><given-names>CC</given-names></name></person-group> (<year>2021</year>) <article-title><italic><tp:taxon-name><tp:taxon-name-part taxon-name-part-type="genus">Bundoksia</tp:taxon-name-part></tp:taxon-name></italic> gen. nov. (<tp:taxon-name><tp:taxon-name-part taxon-name-part-type="superorder">Dictyoptera</tp:taxon-name-part></tp:taxon-name>: <tp:taxon-name><tp:taxon-name-part taxon-name-part-type="order">Blattodea</tp:taxon-name-part></tp:taxon-name>: <tp:taxon-name><tp:taxon-name-part taxon-name-part-type="family">Blattidae</tp:taxon-name-part></tp:taxon-name>), a new sexually dimorphic cockroach from the Philippines.</article-title><source>Journal of Natural History</source><volume>55</volume>(<issue>15–16</issue>): <fpage>1009</fpage>–<lpage>1020</lpage>. <ext-link xlink:href="10.1080/00222933.2021.1928317" ext-link-type="doi" xlink:type="simple">https://doi.org/10.1080/00222933.2021.1928317</ext-link></mixed-citation></ref><ref id="B27"><mixed-citation xmlns:xlink="http://www.w3.org/1999/xlink" xlink:type="simple"><person-group><name name-style="western"><surname>Li</surname><given-names>Y</given-names></name><name name-style="western"><surname>Luo</surname><given-names>XX</given-names></name><name name-style="western"><surname>Zhang</surname><given-names>JW</given-names></name><name name-style="western"><surname>Wang</surname><given-names>ZQ</given-names></name><name name-style="western"><surname>Che</surname><given-names>YL</given-names></name></person-group> (<year>2022</year>) <article-title>A new species of <italic><tp:taxon-name><tp:taxon-name-part taxon-name-part-type="genus">Bundoksia</tp:taxon-name-part></tp:taxon-name></italic> Lucañas, 2021 with comments on its subfamilial placement, based on morphological and molecular data.</article-title><source>ZooKeys</source><volume>1085</volume>: <fpage>145</fpage>–<lpage>163</lpage>. <ext-link xlink:href="10.3897/zookeys.1085.72927" ext-link-type="doi" xlink:type="simple">https://doi.org/10.3897/zookeys.1085.72927</ext-link></mixed-citation></ref><ref id="B14"><mixed-citation xmlns:xlink="http://www.w3.org/1999/xlink" xlink:type="simple"><person-group><name name-style="western"><surname>Deng</surname><given-names>WB</given-names></name><name name-style="western"><surname>Luo</surname><given-names>XX</given-names></name><name name-style="western"><surname>Ho</surname><given-names>SYW</given-names></name><name name-style="western"><surname>Liao</surname><given-names>SR</given-names></name><name name-style="western"><surname>Wang</surname><given-names>ZQ</given-names></name><name name-style="western"><surname>Che</surname><given-names>YL</given-names></name></person-group> (<year>2023</year>) <article-title>Inclusion of rare taxa from <tp:taxon-name><tp:taxon-name-part taxon-name-part-type="family">Blattidae</tp:taxon-name-part></tp:taxon-name> and <tp:taxon-name><tp:taxon-name-part taxon-name-part-type="family">Anaplectidae</tp:taxon-name-part></tp:taxon-name> improves phylogenetic resolution in the cockroach superfamily <tp:taxon-name><tp:taxon-name-part taxon-name-part-type="superfamily">Blattoidea</tp:taxon-name-part></tp:taxon-name>.</article-title><source>Systematic Entomology</source><volume>48</volume>(<issue>1</issue>): <fpage>23</fpage>–<lpage>39</lpage>. <ext-link xlink:href="10.1111/syen.12560" ext-link-type="doi" xlink:type="simple">https://doi.org/10.1111/syen.12560</ext-link></mixed-citation></ref><ref id="B31"><mixed-citation xmlns:xlink="http://www.w3.org/1999/xlink" xlink:type="simple"><person-group><name name-style="western"><surname>Lucañas</surname><given-names>CC</given-names></name></person-group> (<year>2023</year>) <article-title>Revisions on the genus <italic><tp:taxon-name><tp:taxon-name-part taxon-name-part-type="genus">Periplaneta</tp:taxon-name-part></tp:taxon-name></italic> Burmeister, 1838 (<tp:taxon-name><tp:taxon-name-part taxon-name-part-type="order">Blattodea</tp:taxon-name-part></tp:taxon-name>: <tp:taxon-name><tp:taxon-name-part taxon-name-part-type="family">Blattidae</tp:taxon-name-part></tp:taxon-name>: <tp:taxon-name><tp:taxon-name-part taxon-name-part-type="subfamily">Blattinae</tp:taxon-name-part></tp:taxon-name>) part 1: two new genera from the Philippines and Borneo.</article-title><source>Oriental Insects</source><volume>57</volume>(<issue>3</issue>): <fpage>1</fpage>–<lpage>16</lpage>. <ext-link xlink:href="10.1080/00305316.2022.2164804" ext-link-type="doi" xlink:type="simple">https://doi.org/10.1080/00305316.2022.2164804</ext-link></mixed-citation></ref><ref id="B32"><mixed-citation xmlns:xlink="http://www.w3.org/1999/xlink" xlink:type="simple"><person-group><name name-style="western"><surname>Luo</surname><given-names>XX</given-names></name><name name-style="western"><surname>Li</surname><given-names>QQ</given-names></name><name name-style="western"><surname>Zamani</surname><given-names>A</given-names></name><name name-style="western"><surname>Che</surname><given-names>YL</given-names></name><name name-style="western"><surname>Wang</surname><given-names>ZQ</given-names></name></person-group> (<year>2023</year>) <article-title>Redescription of <italic><tp:taxon-name><tp:taxon-name-part taxon-name-part-type="genus">Periplaneta</tp:taxon-name-part><tp:taxon-name-part taxon-name-part-type="species">arabica</tp:taxon-name-part></tp:taxon-name></italic> (Bey-Bienko, 1938) (<tp:taxon-name><tp:taxon-name-part taxon-name-part-type="order">Blattodea</tp:taxon-name-part></tp:taxon-name>, <tp:taxon-name><tp:taxon-name-part taxon-name-part-type="family">Blattidae</tp:taxon-name-part></tp:taxon-name>), with a comparative analysis of three species of <italic><tp:taxon-name><tp:taxon-name-part taxon-name-part-type="genus">Periplaneta</tp:taxon-name-part></tp:taxon-name></italic> Burmeister, 1838 (<italic>sensu stricto</italic>).</article-title><source>ZooKeys</source><volume>1146</volume>: <fpage>165</fpage>–<lpage>183</lpage>. <ext-link xlink:href="10.3897/zookeys.1146.90817" ext-link-type="doi" xlink:type="simple">https://doi.org/10.3897/zookeys.1146.90817</ext-link></mixed-citation></ref></ref-list></tp:taxon-treatment>
