# Supplementary material for: ﻿Two new genera (Vittiblatta gen. nov. and Planiblatta gen. nov.) of Blattinae (Blattodea, Blattidae) from Southwest China and the discovery of chirally dimorphic male genitalia in Vittiblattapunctata sp. nov
Source: Zookeys. 2023 Dec 28;1187:401–21. doi: 10.3897/zookeys.1187.113403 (PMC10768028; doi:10.3897/zookeys.1187.113403)
Supplement: XML Treatment for Vittiblatta punctata [file zookeys.1187.113403-treatment2.xml]

<!DOCTYPE tp:taxon-treatment
  PUBLIC "-//TaxonX//DTD Taxonomic Treatment Publishing DTD v0 20100105//EN" "tax-treatment-NSO.dtd">
<tp:taxon-treatment xmlns:tp="http://www.plazi.org/taxpub"><tp:treatment-meta><kwd-group><label>Taxon classification</label><kwd>
              <named-content content-type="kingdom">Animalia</named-content>
            </kwd><kwd>
              <named-content content-type="order">Blattodea</named-content>
            </kwd><kwd>
              <named-content content-type="family">Blattidae</named-content>
            </kwd></kwd-group><mixed-citation publication-type="journal"><person-group><name><surname>Luo</surname><given-names>Xin-Xing</given-names></name><name><surname>Deng</surname><given-names>Wen-Bo</given-names></name><name><surname>Che</surname><given-names>Yan-Li</given-names></name><name><surname>Wang</surname><given-names>Zong-Qing</given-names></name></person-group><article-title>﻿Two new genera (<italic><tp:taxon-name><tp:taxon-name-part taxon-name-part-type="genus" reg="Vittiblatta">Vittiblatta</tp:taxon-name-part></tp:taxon-name></italic> gen. nov. and <italic><tp:taxon-name><tp:taxon-name-part taxon-name-part-type="genus" reg="Planiblatta">Planiblatta</tp:taxon-name-part></tp:taxon-name></italic> gen. nov.) of <tp:taxon-name><tp:taxon-name-part taxon-name-part-type="subfamily">Blattinae</tp:taxon-name-part></tp:taxon-name> (<tp:taxon-name><tp:taxon-name-part taxon-name-part-type="order">Blattodea</tp:taxon-name-part></tp:taxon-name>, <tp:taxon-name><tp:taxon-name-part taxon-name-part-type="family">Blattidae</tp:taxon-name-part></tp:taxon-name>) from Southwest China and the discovery of chirally dimorphic male genitalia in <italic><tp:taxon-name><tp:taxon-name-part taxon-name-part-type="genus" reg="Vittiblatta">Vittiblatta</tp:taxon-name-part><tp:taxon-name-part taxon-name-part-type="species" reg="punctata">punctata</tp:taxon-name-part></tp:taxon-name></italic> sp. nov.</article-title><source>Zookeys</source><day>28</day><month>12</month><year>2023</year><volume>1187</volume><fpage>401</fpage><lpage>421</lpage><pub-id pub-id-type="doi">10.3897/zookeys.1187.113403</pub-id></mixed-citation></tp:treatment-meta><tp:nomenclature><label>﻿</label><tp:taxon-name>
            <object-id xmlns:xlink="http://www.w3.org/1999/xlink" content-type="arpha" xlink:type="simple">BEEBD661-6E0A-57F5-B5B9-0AE5A09C129D</object-id>
            <tp:taxon-name-part taxon-name-part-type="genus" reg="Vittiblatta">Vittiblatta</tp:taxon-name-part>
            <tp:taxon-name-part taxon-name-part-type="species" reg="punctata">punctata</tp:taxon-name-part>
            <object-id xmlns:xlink="http://www.w3.org/1999/xlink" content-type="zoobank" xlink:type="simple">https://zoobank.org/337CEA3C-952C-4AEC-A463-15C46682CEB0</object-id>
          </tp:taxon-name><tp:taxon-authority>Luo &amp; Wang</tp:taxon-authority><tp:taxon-status xmlns:xlink="http://www.w3.org/1999/xlink" xlink:type="simple">sp. nov.</tp:taxon-status><xref ref-type="fig" rid="F1">Figs 1</xref><xref ref-type="fig" rid="F2">, 2</xref><xref ref-type="fig" rid="F3">, 3</xref><xref ref-type="fig" rid="F7">, 7 (in part)</xref></tp:nomenclature><tp:treatment-sec sec-type="type material" id="SECID0EWQAE"><title>Type materials.</title><p><bold><italic>Holotype</italic></bold>: China • ♂; Sichuan, Miyi County, Panzhihua City; 20.VII.2021; Lu Qiu leg.; <abbrev xmlns:xlink="http://www.w3.org/1999/xlink" xlink:title="College of Plant Protection, Southwest University" id="ABBRID0EBRAE" xlink:type="simple">SWU</abbrev>-B-BL-083301. <bold><italic>Paratypes</italic></bold>: China • 1♂; Sichuan, Mt Lushan, Xichang City, Liangshan Autonomous Prefecture; 21.VII.2022; Bianlun Li &amp; Lin Guo leg.; <abbrev xmlns:xlink="http://www.w3.org/1999/xlink" xlink:title="College of Plant Protection, Southwest University" id="ABBRID0EIRAE" xlink:type="simple">SWU</abbrev>-B-BL-083302 • 1♂; Sichuan, Mt Lushan, Xichang City, Liangshan Autonomous Prefecture; 1800 m alt.; 30.VI.2015; Chao Zhou leg.; <abbrev xmlns:xlink="http://www.w3.org/1999/xlink" xlink:title="College of Plant Protection, Southwest University" id="ABBRID0EMRAE" xlink:type="simple">SWU</abbrev>-B-BL-083303 • 1♀; Sichuan, Mt Lushan, Xichang City, Liangshan Autonomous Prefecture; 21.VII.2022; Wei Han &amp; Xinxing Luo leg.; <abbrev xmlns:xlink="http://www.w3.org/1999/xlink" xlink:title="College of Plant Protection, Southwest University" id="ABBRID0EQRAE" xlink:type="simple">SWU</abbrev>-B-BL-083304 • 2♂♂; Sichuan, Mt Daheishan, Panzhihua City; 20–21.V.2011; Keliang Wu leg.; <abbrev xmlns:xlink="http://www.w3.org/1999/xlink" xlink:title="College of Plant Protection, Southwest University" id="ABBRID0EURAE" xlink:type="simple">SWU</abbrev>-B-BL-083305 to 083306 • 5♂♂; Yunnan, Mt Ailaoshan, Xinping County; 1988 m alt.; 24.V.2018; Lu Qiu, Wenbo Deng &amp; Zhiwei Dong leg.; <abbrev xmlns:xlink="http://www.w3.org/1999/xlink" xlink:title="College of Plant Protection, Southwest University" id="ABBRID0EYRAE" xlink:type="simple">SWU</abbrev>-B-BL-083307 to 083311 • 1♂, 2♀; Yunnan, Mt Ailaoshan, Xinping County; 1988 m alt.; 11–13.V.2016; Lu Qiu &amp; Zhiwei Qiu leg.; <abbrev xmlns:xlink="http://www.w3.org/1999/xlink" xlink:title="College of Plant Protection, Southwest University" id="ABBRID0E3RAE" xlink:type="simple">SWU</abbrev>-B-BL-083312 to 083314 • 4♀♀; Yunnan, Xishan Scenic Area, Kunming City; 2240 m alt.; 27.VI.2021; Jiawei Zhang &amp; Jinlin Liu leg.; <abbrev xmlns:xlink="http://www.w3.org/1999/xlink" xlink:title="College of Plant Protection, Southwest University" id="ABBRID0EASAE" xlink:type="simple">SWU</abbrev>-B-BL-083315 to 083318 • 1♂; Yunnan, Wenquan Street, Kunming City; 1900 m alt.; 3–4.VI.1974; Yao Zhou &amp; Feng Yuan leg.; <abbrev xmlns:xlink="http://www.w3.org/1999/xlink" xlink:title="College of Plant Protection, Southwest University" id="ABBRID0EESAE" xlink:type="simple">SWU</abbrev>-B-BL-083319 • 1♂; Qiongzhu Temple, Kunming City; 2166 m alt.; 14.VI.1980; collector unknown; <abbrev xmlns:xlink="http://www.w3.org/1999/xlink" xlink:title="College of Plant Protection, Southwest University" id="ABBRID0EISAE" xlink:type="simple">SWU</abbrev>-B-BL-083320 • 2♂♂; Yunnan, Mengxima Town, Yingjiang County, Dehong Autonomous Prefecture; 1470 m alt.; 9.VI.2008; Weiwei Zhang leg.; <abbrev xmlns:xlink="http://www.w3.org/1999/xlink" xlink:title="College of Plant Protection, Southwest University" id="ABBRID0EMSAE" xlink:type="simple">SWU</abbrev>-B-BL-083321 to 083322 • 1♂; Yunnan, Menghai County, Xishuangbanna Autonomous Prefecture; 1160 m alt.; 27–31.VI.1974; Yao Zhou &amp; Feng Yuan leg.; <abbrev xmlns:xlink="http://www.w3.org/1999/xlink" xlink:title="College of Plant Protection, Southwest University" id="ABBRID0EQSAE" xlink:type="simple">SWU</abbrev>-B-BL-083323 • 1♂; Yunnan, Baihualing, Mt Gaoligong, Baoshan City; 1523 m alt.; 19.IV.2014; Yunkong Jiang &amp; Tian Lu leg.; <abbrev xmlns:xlink="http://www.w3.org/1999/xlink" xlink:title="College of Plant Protection, Southwest University" id="ABBRID0EUSAE" xlink:type="simple">SWU</abbrev>-B-BL-083324 • 2♂; Yunnan, Hanlongzhai, Baihualing, Mt Gaoligong, Baoshan City; 1508 m alt.; 11.VI.2023; Xinran Li &amp; Yifeng Liu leg.; <abbrev xmlns:xlink="http://www.w3.org/1999/xlink" xlink:title="College of Plant Protection, Southwest University" id="ABBRID0EYSAE" xlink:type="simple">SWU</abbrev>-B-BL-083325 to 083326 • 1♂; Yunnan, Yuxi City; 13.V.1980; Jingrong Zhao leg.; <abbrev xmlns:xlink="http://www.w3.org/1999/xlink" xlink:title="College of Plant Protection, Southwest University" id="ABBRID0E3SAE" xlink:type="simple">SWU</abbrev>-B-BL-083327.</p></tp:treatment-sec><tp:treatment-sec sec-type="diagnosis" id="SECID0EATAE"><title>Diagnosis.</title><p>Combining the following characteristics, this species is easily distinguished from other species of this genus: 1) pronotum with dense punctures; 2) the middle and hind femora with sparse spines; 3) body brown and cerci yellowish brown; 4) <abbrev xmlns:xlink="http://www.w3.org/1999/xlink" xlink:title="sclerites of left phallomere" id="ABBRID0EGTAE" xlink:type="simple">L4C</abbrev> with densely spiny process; 5) the end of <abbrev xmlns:xlink="http://www.w3.org/1999/xlink" xlink:title="sclerites of left phallomere" id="ABBRID0EKTAE" xlink:type="simple">L2</abbrev> with one long spine; 6) the distal part of <abbrev xmlns:xlink="http://www.w3.org/1999/xlink" xlink:title="sclerites of right phallomere" id="ABBRID0EOTAE" xlink:type="simple">R1G</abbrev> with a thick spine; 7) the surface of the basivalvulae with furrows and microtrichia; 8) the end capsule of the spermatheca rod-shaped.</p></tp:treatment-sec><tp:treatment-sec sec-type="description" id="SECID0ESTAE"><title>Description.</title><p>Sexual dimorphism present. <bold><italic>Coloration</italic>.</bold> Male body brown to dark brown and female body black; ocelli white; cerci and styli yellowish brown (Fig. <xref ref-type="fig" rid="F1">1A–D</xref>).</p><fig id="F1" position="float" orientation="portrait"><object-id xmlns:xlink="http://www.w3.org/1999/xlink" content-type="doi" xlink:type="simple">10.3897/zookeys.1187.113403.figure1</object-id><object-id xmlns:xlink="http://www.w3.org/1999/xlink" content-type="arpha" xlink:type="simple">2F8E34BA-ABB6-5DDE-B643-F3738CA6B1BE</object-id><label>Figure 1.</label><caption><p><italic><tp:taxon-name><tp:taxon-name-part taxon-name-part-type="genus" reg="Vittiblatta">Vittiblatta</tp:taxon-name-part><tp:taxon-name-part taxon-name-part-type="species" reg="punctata">punctata</tp:taxon-name-part></tp:taxon-name></italic> Luo &amp; Wang, sp. nov. <bold>A, B, E–M</bold> male holotype <bold>C, D, N</bold> female paratypes <bold>A, C</bold> habitus, dorsal view <bold>B, D</bold> habitus, ventral view <bold>E</bold> head <bold>F</bold> pronotum <bold>G</bold> front femur <bold>H</bold> hind margin of metanotum and tergal gland <bold>I</bold> tegmen <bold>J</bold> hind wing <bold>K</bold> supra-anal plate, ventral view <bold>L</bold> subgenital plate, dorsal view <bold>M</bold> male genitalia, dorsal (left) and ventral view (right) <bold>N</bold> female genitalia, dorsal view. Scale bars: 10.0 mm (<bold>A–D, I, J</bold>); 2.0 mm (<bold>E–H, K, L, N</bold>); 1.0 mm (<bold>M</bold>).</p></caption><graphic xmlns:xlink="http://www.w3.org/1999/xlink" xlink:href="zookeys-1187-401_article-113403__-g001.jpg" position="float" orientation="portrait" xlink:type="simple" id="oo_958910.jpg"><uri content-type="original_file" xlink:type="simple">https://binary.pensoft.net/fig/958910</uri></graphic></fig><p><bold>Male</bold> (Fig. <xref ref-type="fig" rid="F1">1A, B</xref>). Body length including tegmen: 30.6–39.5 mm; body length: 20.7–29.8 mm; pronotum length × width: 4.3–6.8 mm × 6.6–9.2 mm; tegmina length × width: 26.0–32.9 mm × 7.4–10.2 mm. <bold><italic>Head and thorax</italic>.</bold> Vertex slightly exposed. Interocular space slightly wider than the interocellar space, shorter than the distance between antennal sockets (Fig. <xref ref-type="fig" rid="F1">1E</xref>). Antennae longer than the body. Pronotum subelliptical, with the lateral edges not curved downward; anterior margin nearly concave, the median of hind margin convex; the widest point after the midpoint, the surface thin with dense punctures (Fig. <xref ref-type="fig" rid="F1">1F</xref>). The posterior-lateral angles of metanotum without projections (Fig. <xref ref-type="fig" rid="F1">1H</xref>). Tegmina and wings well developed, surpassing the tip of abdomen (Fig. <xref ref-type="fig" rid="F1">1A, B, I, J</xref>). Tegmina with <abbrev xmlns:xlink="http://www.w3.org/1999/xlink" xlink:title="subcostal posterior" id="ABBRID0EWWAE" xlink:type="simple">ScP</abbrev> strong, posterior branch of R not reaching the end of tegmina (Fig. <xref ref-type="fig" rid="F1">1I</xref>). Legs slender. Front femur of type A<sub>2</sub> (Fig. <xref ref-type="fig" rid="F1">1G</xref>). Mid- and hind legs with sparsely spines on ventral margin. Hind metatarsus approximately equal to the remaining segments combined. Pulvilli present on 1–4 tarsal segments, claws symmetrical and unspecialized, arolium small (Fig. <xref ref-type="fig" rid="F7">7A</xref>). <bold><italic>Abdomen</italic>.</bold> First tergite of male abdomen with visible gland, setose gland sparse and not obscured by metanotum (Fig. <xref ref-type="fig" rid="F1">1H</xref>). Supra-anal plate short, lateral margin shrunken inward; the middle part of hind margin concave at an obtuse angle. Paraprocts (pp.) long, strip-shaped. Cerci robust (Fig. <xref ref-type="fig" rid="F1">1K</xref>). Subgenital plate nearly square; the hind margin arcuate, and the middle slightly concave. Styli symmetrical and apically rounded (Fig. <xref ref-type="fig" rid="F1">1L</xref>). <bold><italic>Genitalia</italic></bold> (Fig. <xref ref-type="fig" rid="F1">1M</xref>). <abbrev xmlns:xlink="http://www.w3.org/1999/xlink" xlink:title="sclerites of left phallomere" id="ABBRID0E6XAE" xlink:type="simple">L1</abbrev> composed of one elongate sclerite and membrane bearing pubescence. <abbrev xmlns:xlink="http://www.w3.org/1999/xlink" xlink:title="sclerites of left phallomere" id="ABBRID0EDYAE" xlink:type="simple">L4C</abbrev> thin ribbon-like, with a densely spiny process near basal inner margin. <abbrev xmlns:xlink="http://www.w3.org/1999/xlink" xlink:title="sclerites of left phallomere" id="ABBRID0EHYAE" xlink:type="simple">L2</abbrev> irregular, the end with one long spine inward. <abbrev xmlns:xlink="http://www.w3.org/1999/xlink" xlink:title="sclerites of left phallomere" id="ABBRID0ELYAE" xlink:type="simple">L3</abbrev> unciform and well sclerotized, the basal part bifurcated. The distal part of <abbrev xmlns:xlink="http://www.w3.org/1999/xlink" xlink:title="sclerites of right phallomere" id="ABBRID0EPYAE" xlink:type="simple">R1H</abbrev> broad, the inner margin bifurcated with two small spines. The distal part of <abbrev xmlns:xlink="http://www.w3.org/1999/xlink" xlink:title="sclerites of right phallomere" id="ABBRID0ETYAE" xlink:type="simple">R1G</abbrev> with a slightly curved and thick spine inward.</p><p><bold>Female</bold> (Fig. <xref ref-type="fig" rid="F1">1C, D</xref>). Body length: 21.6–24.7 mm; pronotum length × width: 6.4–8.2 mm × 8.5–10.5 mm; tegmina length × width: 6.3–7.5 mm × 5.1–6.4 mm. <bold><italic>Head and thorax</italic>.</bold> Interocular space slightly wider than the interocellar space and the distance between antennal sockets (Fig. <xref ref-type="fig" rid="F1">1D</xref>). Pronotum subelliptical, the widest point near hind margin; anterior margin and hind margin straight (Fig. <xref ref-type="fig" rid="F1">1C</xref>). Tegmina and hind wings reduced. Tegmina squamiform, reaching the first tergite of abdomen; the outer margin oblique (Fig. <xref ref-type="fig" rid="F1">1C</xref>). Hind wings small lobe-like. Hind metatarsus approximately equal to the remaining segments combined. Pulvilli present on 1–4 tarsal segments, claws symmetrical and unspecialized, arolium smaller than male (Fig. <xref ref-type="fig" rid="F7">7A</xref>). <bold><italic>Abdomen</italic>.</bold> Hind margin of tergum X (<abbrev xmlns:xlink="http://www.w3.org/1999/xlink" xlink:title="tergum X" id="ABBRID0EXZAE" xlink:type="simple">TX</abbrev>) with median invagination, and with a membranous line inside; cerci thick and upturned (easily broken) (Fig. <xref ref-type="fig" rid="F2">2A, D</xref>). <bold><italic>Genitalia</italic></bold> (Fig. <xref ref-type="fig" rid="F1">1N</xref>). First valve (<abbrev xmlns:xlink="http://www.w3.org/1999/xlink" xlink:title="first valve" id="ABBRID0EG1AE" xlink:type="simple">v.I</abbrev>.) well sclerotized. First valvifer (<abbrev xmlns:xlink="http://www.w3.org/1999/xlink" xlink:title="first valvifer" id="ABBRID0EK1AE" xlink:type="simple">vlf.I</abbrev>) small. Second valve (<abbrev xmlns:xlink="http://www.w3.org/1999/xlink" xlink:title="second valve" id="ABBRID0EO1AE" xlink:type="simple">v.II</abbrev>) with strip-like sclerite. Posterior lobes of valvifer II (<abbrev xmlns:xlink="http://www.w3.org/1999/xlink" xlink:title="posterior lobes of valvifer II" id="ABBRID0ES1AE" xlink:type="simple">p.l</abbrev>.) irregular, the outer margin slightly connected with laterosternite IX (<abbrev xmlns:xlink="http://www.w3.org/1999/xlink" xlink:title="laterosternite IX" id="ABBRID0EW1AE" xlink:type="simple">ltst.IX</abbrev>). Laterosternite IX broad and irregular. The base of anterior arch (<abbrev xmlns:xlink="http://www.w3.org/1999/xlink" xlink:title="anterior arch" id="ABBRID0E11AE" xlink:type="simple">a.a</abbrev>.) extended downward, surface densely covered with microtrichia. Spermathecal plate (<abbrev xmlns:xlink="http://www.w3.org/1999/xlink" xlink:title="spermathecal plate" id="ABBRID0E51AE" xlink:type="simple">sp.pl</abbrev>.) small, connected to basivalvulae (<abbrev xmlns:xlink="http://www.w3.org/1999/xlink" xlink:title="basivalvulae" id="ABBRID0EC2AE" xlink:type="simple">bsv</abbrev>.) by membrane. Spermathecal opening (<abbrev xmlns:xlink="http://www.w3.org/1999/xlink" xlink:title="spermathecal opening" id="ABBRID0EG2AE" xlink:type="simple">sp.o</abbrev>.) located at the base of basivalvulae. Spermatheca branched, the leading duct short, the branching duct relatively long, and the end capsule rod-shaped (Fig. <xref ref-type="fig" rid="F7">7E</xref>). Basivalvulae bulbous and flared, surface with furrows and microtrichia. Laterosternal shelf (<abbrev xmlns:xlink="http://www.w3.org/1999/xlink" xlink:title="laterosternal shelf" id="ABBRID0EO2AE" xlink:type="simple">ltst.sh</abbrev>.) symmetrical, the base with furrows.</p></tp:treatment-sec><tp:treatment-sec sec-type="Ootheca" id="SECID0ES2AE"><title>Ootheca.</title><p>11.4 mm long, 5.6 mm wide, reddish brown. Overall long, ridge slightly broad with serrations (Fig. <xref ref-type="fig" rid="F2">2A, B</xref>).</p><fig id="F2" position="float" orientation="portrait"><object-id xmlns:xlink="http://www.w3.org/1999/xlink" content-type="doi" xlink:type="simple">10.3897/zookeys.1187.113403.figure2</object-id><object-id xmlns:xlink="http://www.w3.org/1999/xlink" content-type="arpha" xlink:type="simple">9B36E0E4-34A0-5A61-95AB-9159813DD4E0</object-id><label>Figure 2.</label><caption><p><italic><tp:taxon-name><tp:taxon-name-part taxon-name-part-type="genus" reg="Vittiblatta">Vittiblatta</tp:taxon-name-part><tp:taxon-name-part taxon-name-part-type="species" reg="punctata">punctata</tp:taxon-name-part></tp:taxon-name></italic> Luo &amp; Wang, sp. nov. <bold>A</bold> ootheca-carrying female <bold>B</bold> ootheca <bold>C</bold> male on rocks <bold>D</bold> female in the grass. Scale bars: 2.0 mm (<bold>B</bold>). <bold>A, C, D</bold> photographed by Xinran Li.</p></caption><graphic xmlns:xlink="http://www.w3.org/1999/xlink" xlink:href="zookeys-1187-401_article-113403__-g002.jpg" position="float" orientation="portrait" xlink:type="simple" id="oo_958911.jpg"><uri content-type="original_file" xlink:type="simple">https://binary.pensoft.net/fig/958911</uri></graphic></fig></tp:treatment-sec><tp:treatment-sec sec-type="etymology" id="SECID0EA4AE"><title>Etymology.</title><p>The species epithet is from the Latin word “<italic>punctatus</italic>”, which is in reference to the dense punctures on the pronotum.</p></tp:treatment-sec><tp:treatment-sec sec-type="natural history" id="SECID0EI4AE"><title>Natural history.</title><p>This species has been found in the wild not far from human habitats, on roadsides or in grassy areas (Fig. <xref ref-type="fig" rid="F2">2C, D</xref>).</p></tp:treatment-sec><tp:treatment-sec sec-type="distribution" id="SECID0ES4AE"><title>Distribution.</title><p>China (Sichuan, Yunnan).</p></tp:treatment-sec><tp:treatment-sec sec-type="remarks" id="SECID0EX4AE"><title>Remarks.</title><p>Stochastic chiral dimorphism was found in male genitalia of this species. The genitalia of some male samples are left–right mirrored in comparison with common arrangement of <tp:taxon-name><tp:taxon-name-part taxon-name-part-type="subfamily">Blattinae</tp:taxon-name-part></tp:taxon-name> (Fig. <xref ref-type="fig" rid="F3">3A–C</xref>). We carefully examined all male specimens, and this phenotype was found in samples from three localities: Mt Ailaoshan (normal genitalia in two samples and mirrored genitalia in three samples), Baihualing (normal genitalia in one sample and mirrored genitalia in one sample) and Mt Daheishan (normal genitalia in one sample and reversed genitalia in one sample). In addition, there are no significant differences between the two kinds of genitalia, so they should be the same species. This is the first discovery of intraspecific genital chirality in <tp:taxon-name><tp:taxon-name-part taxon-name-part-type="order">Blattodea</tp:taxon-name-part></tp:taxon-name>.</p><fig id="F3" position="float" orientation="portrait"><object-id xmlns:xlink="http://www.w3.org/1999/xlink" content-type="doi" xlink:type="simple">10.3897/zookeys.1187.113403.figure3</object-id><object-id xmlns:xlink="http://www.w3.org/1999/xlink" content-type="arpha" xlink:type="simple">B9A85392-5BAF-5CB2-BF96-7657A5F12A77</object-id><label>Figure 3.</label><caption><p>Chiral dimorphism in male genitalia of <italic><tp:taxon-name><tp:taxon-name-part taxon-name-part-type="genus" reg="Vittiblatta">Vittiblatta</tp:taxon-name-part><tp:taxon-name-part taxon-name-part-type="species" reg="punctata">punctata</tp:taxon-name-part></tp:taxon-name></italic> Luo &amp; Wang, sp. nov. <bold>A–C</bold> male paratypes, the samples from Mt Ailaoshan <bold>A</bold> mirrored genitalia, dorsal and ventral views <bold>B</bold> normal genitalia, ventro-caudal view (<abbrev xmlns:xlink="http://www.w3.org/1999/xlink" xlink:title="sclerites of left phallomere" id="ABBRID0EE6AE" xlink:type="simple">L3</abbrev> on the left) <bold>C</bold> mirrored genitalia, ventro-caudal view (<abbrev xmlns:xlink="http://www.w3.org/1999/xlink" xlink:title="sclerites of left phallomere" id="ABBRID0EK6AE" xlink:type="simple">L3</abbrev> on the right). Scale bars: 1.0 mm.</p></caption><graphic xmlns:xlink="http://www.w3.org/1999/xlink" xlink:href="zookeys-1187-401_article-113403__-g003.jpg" position="float" orientation="portrait" xlink:type="simple" id="oo_958912.jpg"><uri content-type="original_file" xlink:type="simple">https://binary.pensoft.net/fig/958912</uri></graphic></fig></tp:treatment-sec><tp:treatment-sec><!--Section generated to contain objects referenced in tp:taxon-treatment.--><fig id="F7" position="float" orientation="portrait"><object-id xmlns:xlink="http://www.w3.org/1999/xlink" content-type="doi" xlink:type="simple">10.3897/zookeys.1187.113403.figure7</object-id><object-id xmlns:xlink="http://www.w3.org/1999/xlink" content-type="arpha" xlink:type="simple">55FC872E-17BF-5B78-8771-48B90D8123BE</object-id><label>Figure 7.</label><caption><p><bold>A–D</bold> hind tarsi <bold>A</bold><italic><tp:taxon-name><tp:taxon-name-part taxon-name-part-type="genus" reg="Vittiblatta">Vittiblatta</tp:taxon-name-part><tp:taxon-name-part taxon-name-part-type="species" reg="punctata">punctata</tp:taxon-name-part></tp:taxon-name></italic> Luo &amp; Wang, sp. nov. <bold>B</bold><italic><tp:taxon-name><tp:taxon-name-part taxon-name-part-type="genus" reg="Vittiblatta">V.</tp:taxon-name-part><tp:taxon-name-part taxon-name-part-type="species" reg="ferruginea">ferruginea</tp:taxon-name-part></tp:taxon-name></italic> Luo &amp; Wang, sp. nov. <bold>C</bold><italic><tp:taxon-name><tp:taxon-name-part taxon-name-part-type="genus" reg="Vittiblatta">V.</tp:taxon-name-part><tp:taxon-name-part taxon-name-part-type="species" reg="undulata">undulata</tp:taxon-name-part></tp:taxon-name></italic> Luo &amp; Wang, sp. nov. <bold>D</bold><italic><tp:taxon-name><tp:taxon-name-part taxon-name-part-type="genus" reg="Planiblatta">Planiblatta</tp:taxon-name-part><tp:taxon-name-part taxon-name-part-type="species" reg="crassispina">crassispina</tp:taxon-name-part></tp:taxon-name></italic> Luo &amp; Wang, sp. nov. <bold>E</bold> spermatheca, in order from left to right: <italic><tp:taxon-name><tp:taxon-name-part taxon-name-part-type="genus" reg="Vittiblatta">V.</tp:taxon-name-part><tp:taxon-name-part taxon-name-part-type="species" reg="punctata">punctata</tp:taxon-name-part></tp:taxon-name></italic> Luo &amp; Wang, sp. nov., <italic><tp:taxon-name><tp:taxon-name-part taxon-name-part-type="genus" reg="Vittiblatta">V.</tp:taxon-name-part><tp:taxon-name-part taxon-name-part-type="species" reg="ferruginea">ferruginea</tp:taxon-name-part></tp:taxon-name></italic> Luo &amp; Wang, sp. nov., <italic><tp:taxon-name><tp:taxon-name-part taxon-name-part-type="genus" reg="Planiblatta">P.</tp:taxon-name-part><tp:taxon-name-part taxon-name-part-type="species" reg="crassispina">crassispina</tp:taxon-name-part></tp:taxon-name></italic> Luo &amp; Wang, sp. nov. Scale bars: 2.0 mm <bold>(A–D)</bold>; 0.5 mm <bold>(E</bold>).</p></caption><graphic xmlns:xlink="http://www.w3.org/1999/xlink" xlink:href="zookeys-1187-401_article-113403__-g007.jpg" position="float" orientation="portrait" xlink:type="simple" id="oo_958916.jpg"><uri content-type="original_file" xlink:type="simple">https://binary.pensoft.net/fig/958916</uri></graphic></fig></tp:treatment-sec></tp:taxon-treatment>
