# Supplementary material for: ﻿Two new genera (Vittiblatta gen. nov. and Planiblatta gen. nov.) of Blattinae (Blattodea, Blattidae) from Southwest China and the discovery of chirally dimorphic male genitalia in Vittiblattapunctata sp. nov
Source: Zookeys. 2023 Dec 28;1187:401–21. doi: 10.3897/zookeys.1187.113403 (PMC10768028; doi:10.3897/zookeys.1187.113403)
Supplement: XML Treatment for Vittiblatta ferruginea [file zookeys.1187.113403-treatment3.xml]

<!DOCTYPE tp:taxon-treatment
  PUBLIC "-//TaxonX//DTD Taxonomic Treatment Publishing DTD v0 20100105//EN" "tax-treatment-NSO.dtd">
<tp:taxon-treatment xmlns:tp="http://www.plazi.org/taxpub"><tp:treatment-meta><kwd-group><label>Taxon classification</label><kwd>
              <named-content content-type="kingdom">Animalia</named-content>
            </kwd><kwd>
              <named-content content-type="order">Blattodea</named-content>
            </kwd><kwd>
              <named-content content-type="family">Blattidae</named-content>
            </kwd></kwd-group><mixed-citation publication-type="journal"><person-group><name><surname>Luo</surname><given-names>Xin-Xing</given-names></name><name><surname>Deng</surname><given-names>Wen-Bo</given-names></name><name><surname>Che</surname><given-names>Yan-Li</given-names></name><name><surname>Wang</surname><given-names>Zong-Qing</given-names></name></person-group><article-title>﻿Two new genera (<italic><tp:taxon-name><tp:taxon-name-part taxon-name-part-type="genus" reg="Vittiblatta">Vittiblatta</tp:taxon-name-part></tp:taxon-name></italic> gen. nov. and <italic><tp:taxon-name><tp:taxon-name-part taxon-name-part-type="genus" reg="Planiblatta">Planiblatta</tp:taxon-name-part></tp:taxon-name></italic> gen. nov.) of <tp:taxon-name><tp:taxon-name-part taxon-name-part-type="subfamily">Blattinae</tp:taxon-name-part></tp:taxon-name> (<tp:taxon-name><tp:taxon-name-part taxon-name-part-type="order">Blattodea</tp:taxon-name-part></tp:taxon-name>, <tp:taxon-name><tp:taxon-name-part taxon-name-part-type="family">Blattidae</tp:taxon-name-part></tp:taxon-name>) from Southwest China and the discovery of chirally dimorphic male genitalia in <italic><tp:taxon-name><tp:taxon-name-part taxon-name-part-type="genus" reg="Vittiblatta">Vittiblatta</tp:taxon-name-part><tp:taxon-name-part taxon-name-part-type="species" reg="punctata">punctata</tp:taxon-name-part></tp:taxon-name></italic> sp. nov.</article-title><source>Zookeys</source><day>28</day><month>12</month><year>2023</year><volume>1187</volume><fpage>401</fpage><lpage>421</lpage><pub-id pub-id-type="doi">10.3897/zookeys.1187.113403</pub-id></mixed-citation></tp:treatment-meta><tp:nomenclature><label>﻿</label><tp:taxon-name>
            <object-id xmlns:xlink="http://www.w3.org/1999/xlink" content-type="arpha" xlink:type="simple">A618F8FF-386B-5472-9EAA-7D7235ACCB15</object-id>
            <tp:taxon-name-part taxon-name-part-type="genus" reg="Vittiblatta">Vittiblatta</tp:taxon-name-part>
            <tp:taxon-name-part taxon-name-part-type="species" reg="ferruginea">ferruginea</tp:taxon-name-part>
            <object-id xmlns:xlink="http://www.w3.org/1999/xlink" content-type="zoobank" xlink:type="simple">https://zoobank.org/450A2E05-DDC9-4601-9B07-6129BF4C8C79</object-id>
          </tp:taxon-name><tp:taxon-authority>Luo &amp; Wang</tp:taxon-authority><tp:taxon-status xmlns:xlink="http://www.w3.org/1999/xlink" xlink:type="simple">sp. nov.</tp:taxon-status><xref ref-type="fig" rid="F4">Figs 4</xref><xref ref-type="fig" rid="F7">, 7 (in part)</xref></tp:nomenclature><tp:treatment-sec sec-type="type material" id="SECID0EHBAG"><title>Type materials.</title><p><bold><italic>Holotype</italic></bold>: China • ♂; Yunnan, Tongbiguan Township, Yingjiang County, Dehong Dai and Jingpo Autonomous Prefecture; 1345 m alt.; 1.VI.2018; Lu Qiu &amp; Wenbo Deng leg.; <abbrev xmlns:xlink="http://www.w3.org/1999/xlink" xlink:title="College of Plant Protection, Southwest University" id="ABBRID0ESBAG" xlink:type="simple">SWU</abbrev>-B-BL-082401. <bold><italic>Paratypes</italic></bold>: China • 6♂♂; Yunnan, Tongbiguan Township, Yingjiang County, Dehong Dai and Jingpo Autonomous Prefecture; 1345 m alt.; 1–5.VI.2018; Lu Qiu &amp; Wenbo Deng leg.; <abbrev xmlns:xlink="http://www.w3.org/1999/xlink" xlink:title="College of Plant Protection, Southwest University" id="ABBRID0EZBAG" xlink:type="simple">SWU</abbrev>-B-BL-082402 to 082407 • 6♂♂, 1♀; Yunnan, Meizihu Reservoir Highway, Pu’er City; 20–21.V.2016; Lu Qiu &amp; Zhiwei Qiu leg.; <abbrev xmlns:xlink="http://www.w3.org/1999/xlink" xlink:title="College of Plant Protection, Southwest University" id="ABBRID0E4BAG" xlink:type="simple">SWU</abbrev>-B-BL-082408 to 082414 • 1♂; Xishuangbanna Tropical Botanical Garden, Chinese Academy of Sciences, Menglun Town, Mengla County, Xishuangbanna Prefecture; 27. V. 2016; Lu Qiu &amp; Zhiwei Qiu leg.; <abbrev xmlns:xlink="http://www.w3.org/1999/xlink" xlink:title="College of Plant Protection, Southwest University" id="ABBRID0EBCAG" xlink:type="simple">SWU</abbrev>-B-BL-082415 • 1♂; Yunnan, Xiniu (Rhino) Plains Scenic Area, Pu’er National Park, Pu’er City, Pu’er National Park; 1602 m alt.; 2.VII.2021; Jiawei Zhang &amp; Jinlin Liu leg.; <abbrev xmlns:xlink="http://www.w3.org/1999/xlink" xlink:title="College of Plant Protection, Southwest University" id="ABBRID0EFCAG" xlink:type="simple">SWU</abbrev>-B-BL-082416.</p></tp:treatment-sec><tp:treatment-sec sec-type="diagnosis" id="SECID0EJCAG"><title>Diagnosis.</title><p>Combining the following characteristics, this species is easily distinguished from other species of this genus: 1) body dark reddish brown; 2) pronotum smooth without punctures; 3) the hind margin of subgenital plate arcuate; 4) the inner margin of <abbrev xmlns:xlink="http://www.w3.org/1999/xlink" xlink:title="sclerites of left phallomere" id="ABBRID0EPCAG" xlink:type="simple">L4C</abbrev> with serrate auriculate projection; 5) the distal part of <abbrev xmlns:xlink="http://www.w3.org/1999/xlink" xlink:title="sclerites of right phallomere" id="ABBRID0ETCAG" xlink:type="simple">R1G</abbrev> with a slender spine; 6) anterior arch with furrow; 7) the surface of basivalvulae flat.</p></tp:treatment-sec><tp:treatment-sec sec-type="description" id="SECID0EXCAG"><title>Description.</title><p>Sexual dimorphism present. <bold><italic>Coloration</italic>.</bold> Body reddish brown to dark reddish brown; ocelli white; cerci and styli brown to black (Fig. <xref ref-type="fig" rid="F4">4A–D</xref>).</p><fig id="F4" position="float" orientation="portrait"><object-id xmlns:xlink="http://www.w3.org/1999/xlink" content-type="doi" xlink:type="simple">10.3897/zookeys.1187.113403.figure4</object-id><object-id xmlns:xlink="http://www.w3.org/1999/xlink" content-type="arpha" xlink:type="simple">E6B467E2-D701-5F77-B1E9-CBA2179DCC38</object-id><label>Figure 4.</label><caption><p><italic><tp:taxon-name><tp:taxon-name-part taxon-name-part-type="genus" reg="Vittiblatta">Vittiblatta</tp:taxon-name-part><tp:taxon-name-part taxon-name-part-type="species" reg="ferruginea">ferruginea</tp:taxon-name-part></tp:taxon-name></italic> Luo &amp; Wang, sp. nov. <bold>A, B, E–M</bold> male holotype <bold>C, D, N</bold> female paratypes <bold>A, C</bold> habitus, dorsal view <bold>B, D</bold> habitus, ventral view <bold>E</bold> head <bold>F</bold> pronotum <bold>G</bold> tegmen <bold>H</bold> hind wing <bold>I</bold> front femur <bold>J</bold> hind margin of metanotum and tergal gland <bold>K</bold> subgenital plate, dorsal view <bold>L</bold> supra-anal plate, ventral view <bold>M</bold> male genitalia, dorsal (left) and ventral (right) view <bold>N</bold> female genitalia, dorsal view. Scale bars: 10.0 mm (<bold>A–D, G, H</bold>); 2.0 mm (<bold>E, F, K, L, N</bold>); 1.0 mm (<bold>I, J, M</bold>).</p></caption><graphic xmlns:xlink="http://www.w3.org/1999/xlink" xlink:href="zookeys-1187-401_article-113403__-g004.jpg" position="float" orientation="portrait" xlink:type="simple" id="oo_958913.jpg"><uri content-type="original_file" xlink:type="simple">https://binary.pensoft.net/fig/958913</uri></graphic></fig><p><bold>Male</bold> (Fig. <xref ref-type="fig" rid="F4">4A, B</xref>). Body length including tegmen: 25.4–30.9 mm; body length: 18.2–21.9 mm; pronotum length × width: 4.6–5.9 mm × 5.8–7.0 mm; tegmina length × width: 22.5–26.9 mm × 6.3–8.2 mm. <bold><italic>Head and thorax</italic>.</bold> Vertex slightly exposed. Interocular space slightly wider than the interocellar space, shorter than the distance between antennal sockets. Antennae longer than the body (Fig. <xref ref-type="fig" rid="F4">4E</xref>). Pronotum subelliptical; anterior margin slightly concave, hind margin slightly convex; the widest point near the midpoint (Fig. <xref ref-type="fig" rid="F4">4F</xref>). The posterior-lateral angles of metanotum with symmetrical and small projections (Fig. <xref ref-type="fig" rid="F4">4J</xref>). Tegmina and wings well developed, surpassing the tip of abdomen (Fig. <xref ref-type="fig" rid="F4">4A, B, G, H</xref>). Tegmina with <abbrev xmlns:xlink="http://www.w3.org/1999/xlink" xlink:title="subcostal posterior" id="ABBRID0E2FAG" xlink:type="simple">ScP</abbrev> strong, posterior branch of R not reaching the end of tegmina (Fig. <xref ref-type="fig" rid="F4">4G</xref>). Front femur of type A<sub>2</sub> (Fig. <xref ref-type="fig" rid="F4">4I</xref>). Mid- and hind legs with strong spines. Hind metatarsus longer than the remaining segments combined. Pulvilli present on 2–4 tarsal segments, claws symmetrical and unspecialized, arolium small (Fig. <xref ref-type="fig" rid="F7">7B</xref>). <bold><italic>Abdomen</italic>.</bold> First tergite of male abdomen with visible gland, setose gland curved and downward (Fig. <xref ref-type="fig" rid="F4">4J</xref>). Supra-anal plate rectangular, lateral margin not shrunken inward; middle part of hind margin slightly concave. Paraprocts (pp.) long, strip-shaped. Cerci robust (Fig. <xref ref-type="fig" rid="F4">4L</xref>). Subgenital plate nearly square; the hind margin arcuate. Styli symmetrical and apically rounded (Fig. <xref ref-type="fig" rid="F4">4K</xref>). <bold><italic>Genitalia</italic></bold> (Fig. <xref ref-type="fig" rid="F4">4M</xref>). <abbrev xmlns:xlink="http://www.w3.org/1999/xlink" xlink:title="sclerites of left phallomere" id="ABBRID0EEHAG" xlink:type="simple">L1</abbrev> composed of a elongate sclerite and membrane bearing pubescence. <abbrev xmlns:xlink="http://www.w3.org/1999/xlink" xlink:title="sclerites of left phallomere" id="ABBRID0EIHAG" xlink:type="simple">L4C</abbrev> thin, ribbon-like, the inner margin with serrate auriculate projection. <abbrev xmlns:xlink="http://www.w3.org/1999/xlink" xlink:title="sclerites of left phallomere" id="ABBRID0EMHAG" xlink:type="simple">L2</abbrev> irregular, near distal part with two small spines and the end with one long spine inward. <abbrev xmlns:xlink="http://www.w3.org/1999/xlink" xlink:title="sclerites of left phallomere" id="ABBRID0EQHAG" xlink:type="simple">L3</abbrev> unciform and well sclerotized, the basal part bifurcated. The distal part of <abbrev xmlns:xlink="http://www.w3.org/1999/xlink" xlink:title="sclerites of right phallomere" id="ABBRID0EUHAG" xlink:type="simple">R1H</abbrev> broad, the inner margin bifurcated with two small spines. The distal part of <abbrev xmlns:xlink="http://www.w3.org/1999/xlink" xlink:title="sclerites of right phallomere" id="ABBRID0EYHAG" xlink:type="simple">R1G</abbrev> with a curved, long spine inward.</p><p><bold>Female</bold> (Fig. <xref ref-type="fig" rid="F4">4C, D</xref>). Body length: 22.2 mm; pronotum length × width: 6.1 mm × 7.4 mm; tegmina length × width: 5.8 mm × 5.2 mm. <bold><italic>Head and thorax</italic>.</bold> Interocular space slightly wider than interocellar space and the distance between antennal sockets (Fig. <xref ref-type="fig" rid="F4">4D</xref>). Pronotum subelliptical, the widest point near hind margin; anterior margin and hind margin straight (Fig. <xref ref-type="fig" rid="F4">4C</xref>). Tegmina and hind wings reduced. Tegmina squamiform, reaching the first tergite of abdomen; the outer margin oblique (Fig. <xref ref-type="fig" rid="F4">4C</xref>). Hind wings small, lobe-like. Hind metatarsus approximately equal to the remaining segments combined. Pulvilli present on 2–4 tarsal segments, claws symmetrical and unspecialized, arolium smaller than male. <bold><italic>Abdomen</italic>.</bold> Hind margin of tergum X (<abbrev xmlns:xlink="http://www.w3.org/1999/xlink" xlink:title="tergum X" id="ABBRID0EYIAG" xlink:type="simple">TX</abbrev>) with median invagination, and with a membranous line inside; cerci thick and not upturned (Fig. <xref ref-type="fig" rid="F4">4N</xref>). <bold><italic>Genitalia</italic></bold> (Fig. <xref ref-type="fig" rid="F4">4N</xref>). The base of first valve (<abbrev xmlns:xlink="http://www.w3.org/1999/xlink" xlink:title="first valve" id="ABBRID0EHJAG" xlink:type="simple">v.I</abbrev>.) with dense microtrichia. First valvifer (<abbrev xmlns:xlink="http://www.w3.org/1999/xlink" xlink:title="first valvifer" id="ABBRID0ELJAG" xlink:type="simple">vlf.I</abbrev>) thin. Second valve (<abbrev xmlns:xlink="http://www.w3.org/1999/xlink" xlink:title="second valve" id="ABBRID0EPJAG" xlink:type="simple">v.II</abbrev>) with strip-like sclerite. Posterior lobes of valvifer II (<abbrev xmlns:xlink="http://www.w3.org/1999/xlink" xlink:title="posterior lobes of valvifer II" id="ABBRID0ETJAG" xlink:type="simple">p.l</abbrev>.) irregular, the outer margin disconnected with laterosternite IX (<abbrev xmlns:xlink="http://www.w3.org/1999/xlink" xlink:title="laterosternite IX" id="ABBRID0EXJAG" xlink:type="simple">ltst.IX</abbrev>). Laterosternite IX broad and irregular. Anterior arch (<abbrev xmlns:xlink="http://www.w3.org/1999/xlink" xlink:title="anterior arch" id="ABBRID0E2JAG" xlink:type="simple">a.a</abbrev>.) with furrow, and two symmetrical projections near outer margin, inner margin with microtrichia. Spermathecal plate (<abbrev xmlns:xlink="http://www.w3.org/1999/xlink" xlink:title="spermathecal plate" id="ABBRID0E6JAG" xlink:type="simple">sp.pl</abbrev>.) broad, connected to basivalvulae (<abbrev xmlns:xlink="http://www.w3.org/1999/xlink" xlink:title="basivalvulae" id="ABBRID0EDKAG" xlink:type="simple">bsv</abbrev>.) by membrane. Spermathecal opening (<abbrev xmlns:xlink="http://www.w3.org/1999/xlink" xlink:title="spermathecal opening" id="ABBRID0EHKAG" xlink:type="simple">sp.o</abbrev>.) located at the base of basivalvulae. Spermatheca branched, the leading duct short, the branching duct relatively long, and the end capsule unknown (Fig. <xref ref-type="fig" rid="F7">7E</xref>). Basivalvulae reniform, surface flat and margin with sparsely microtrichia. Laterosternal shelf (<abbrev xmlns:xlink="http://www.w3.org/1999/xlink" xlink:title="laterosternal shelf" id="ABBRID0EPKAG" xlink:type="simple">ltst.sh</abbrev>.) symmetrical.</p></tp:treatment-sec><tp:treatment-sec sec-type="etymology" id="SECID0ETKAG"><title>Etymology.</title><p>The species epithet is from the Latin word “<italic>ferrugineus</italic>”, in reference to the reddish brown or dark reddish brown body.</p></tp:treatment-sec><tp:treatment-sec sec-type="distribution" id="SECID0E2KAG"><title>Distribution.</title><p>China (Yunnan).</p></tp:treatment-sec><tp:treatment-sec><!--Section generated to contain objects referenced in tp:taxon-treatment.--><fig id="F7" position="float" orientation="portrait"><object-id xmlns:xlink="http://www.w3.org/1999/xlink" content-type="doi" xlink:type="simple">10.3897/zookeys.1187.113403.figure7</object-id><object-id xmlns:xlink="http://www.w3.org/1999/xlink" content-type="arpha" xlink:type="simple">55FC872E-17BF-5B78-8771-48B90D8123BE</object-id><label>Figure 7.</label><caption><p><bold>A–D</bold> hind tarsi <bold>A</bold><italic><tp:taxon-name><tp:taxon-name-part taxon-name-part-type="genus" reg="Vittiblatta">Vittiblatta</tp:taxon-name-part><tp:taxon-name-part taxon-name-part-type="species" reg="punctata">punctata</tp:taxon-name-part></tp:taxon-name></italic> Luo &amp; Wang, sp. nov. <bold>B</bold><italic><tp:taxon-name><tp:taxon-name-part taxon-name-part-type="genus" reg="Vittiblatta">V.</tp:taxon-name-part><tp:taxon-name-part taxon-name-part-type="species" reg="ferruginea">ferruginea</tp:taxon-name-part></tp:taxon-name></italic> Luo &amp; Wang, sp. nov. <bold>C</bold><italic><tp:taxon-name><tp:taxon-name-part taxon-name-part-type="genus" reg="Vittiblatta">V.</tp:taxon-name-part><tp:taxon-name-part taxon-name-part-type="species" reg="undulata">undulata</tp:taxon-name-part></tp:taxon-name></italic> Luo &amp; Wang, sp. nov. <bold>D</bold><italic><tp:taxon-name><tp:taxon-name-part taxon-name-part-type="genus" reg="Planiblatta">Planiblatta</tp:taxon-name-part><tp:taxon-name-part taxon-name-part-type="species" reg="crassispina">crassispina</tp:taxon-name-part></tp:taxon-name></italic> Luo &amp; Wang, sp. nov. <bold>E</bold> spermatheca, in order from left to right: <italic><tp:taxon-name><tp:taxon-name-part taxon-name-part-type="genus" reg="Vittiblatta">V.</tp:taxon-name-part><tp:taxon-name-part taxon-name-part-type="species" reg="punctata">punctata</tp:taxon-name-part></tp:taxon-name></italic> Luo &amp; Wang, sp. nov., <italic><tp:taxon-name><tp:taxon-name-part taxon-name-part-type="genus" reg="Vittiblatta">V.</tp:taxon-name-part><tp:taxon-name-part taxon-name-part-type="species" reg="ferruginea">ferruginea</tp:taxon-name-part></tp:taxon-name></italic> Luo &amp; Wang, sp. nov., <italic><tp:taxon-name><tp:taxon-name-part taxon-name-part-type="genus" reg="Planiblatta">P.</tp:taxon-name-part><tp:taxon-name-part taxon-name-part-type="species" reg="crassispina">crassispina</tp:taxon-name-part></tp:taxon-name></italic> Luo &amp; Wang, sp. nov. Scale bars: 2.0 mm <bold>(A–D)</bold>; 0.5 mm <bold>(E</bold>).</p></caption><graphic xmlns:xlink="http://www.w3.org/1999/xlink" xlink:href="zookeys-1187-401_article-113403__-g007.jpg" position="float" orientation="portrait" xlink:type="simple" id="oo_958916.jpg"><uri content-type="original_file" xlink:type="simple">https://binary.pensoft.net/fig/958916</uri></graphic></fig></tp:treatment-sec></tp:taxon-treatment>
