# Supplementary material for: ﻿Two new genera (Vittiblatta gen. nov. and Planiblatta gen. nov.) of Blattinae (Blattodea, Blattidae) from Southwest China and the discovery of chirally dimorphic male genitalia in Vittiblattapunctata sp. nov
Source: Zookeys. 2023 Dec 28;1187:401–21. doi: 10.3897/zookeys.1187.113403 (PMC10768028; doi:10.3897/zookeys.1187.113403)
Supplement: XML Treatment for Vittiblatta undulata [file zookeys.1187.113403-treatment4.xml]

<!DOCTYPE tp:taxon-treatment
  PUBLIC "-//TaxonX//DTD Taxonomic Treatment Publishing DTD v0 20100105//EN" "tax-treatment-NSO.dtd">
<tp:taxon-treatment xmlns:tp="http://www.plazi.org/taxpub"><tp:treatment-meta><kwd-group><label>Taxon classification</label><kwd>
              <named-content content-type="kingdom">Animalia</named-content>
            </kwd><kwd>
              <named-content content-type="order">Blattodea</named-content>
            </kwd><kwd>
              <named-content content-type="family">Blattidae</named-content>
            </kwd></kwd-group><mixed-citation publication-type="journal"><person-group><name><surname>Luo</surname><given-names>Xin-Xing</given-names></name><name><surname>Deng</surname><given-names>Wen-Bo</given-names></name><name><surname>Che</surname><given-names>Yan-Li</given-names></name><name><surname>Wang</surname><given-names>Zong-Qing</given-names></name></person-group><article-title>﻿Two new genera (<italic><tp:taxon-name><tp:taxon-name-part taxon-name-part-type="genus" reg="Vittiblatta">Vittiblatta</tp:taxon-name-part></tp:taxon-name></italic> gen. nov. and <italic><tp:taxon-name><tp:taxon-name-part taxon-name-part-type="genus" reg="Planiblatta">Planiblatta</tp:taxon-name-part></tp:taxon-name></italic> gen. nov.) of <tp:taxon-name><tp:taxon-name-part taxon-name-part-type="subfamily">Blattinae</tp:taxon-name-part></tp:taxon-name> (<tp:taxon-name><tp:taxon-name-part taxon-name-part-type="order">Blattodea</tp:taxon-name-part></tp:taxon-name>, <tp:taxon-name><tp:taxon-name-part taxon-name-part-type="family">Blattidae</tp:taxon-name-part></tp:taxon-name>) from Southwest China and the discovery of chirally dimorphic male genitalia in <italic><tp:taxon-name><tp:taxon-name-part taxon-name-part-type="genus" reg="Vittiblatta">Vittiblatta</tp:taxon-name-part><tp:taxon-name-part taxon-name-part-type="species" reg="punctata">punctata</tp:taxon-name-part></tp:taxon-name></italic> sp. nov.</article-title><source>Zookeys</source><day>28</day><month>12</month><year>2023</year><volume>1187</volume><fpage>401</fpage><lpage>421</lpage><pub-id pub-id-type="doi">10.3897/zookeys.1187.113403</pub-id></mixed-citation></tp:treatment-meta><tp:nomenclature><label>﻿</label><tp:taxon-name>
            <object-id xmlns:xlink="http://www.w3.org/1999/xlink" content-type="arpha" xlink:type="simple">4F4420A0-BA54-5F0B-9A0C-7D9C8F97C1AD</object-id>
            <tp:taxon-name-part taxon-name-part-type="genus" reg="Vittiblatta">Vittiblatta</tp:taxon-name-part>
            <tp:taxon-name-part taxon-name-part-type="species" reg="undulata">undulata</tp:taxon-name-part>
            <object-id xmlns:xlink="http://www.w3.org/1999/xlink" content-type="zoobank" xlink:type="simple">https://zoobank.org/965CF6AF-9985-49EC-ADD6-15AFFB166498</object-id>
          </tp:taxon-name><tp:taxon-authority>Luo &amp; Wang</tp:taxon-authority><tp:taxon-status xmlns:xlink="http://www.w3.org/1999/xlink" xlink:type="simple">sp. nov.</tp:taxon-status><xref ref-type="fig" rid="F5">Figs 5</xref><xref ref-type="fig" rid="F7">, 7 (in part)</xref></tp:nomenclature><tp:treatment-sec sec-type="type material" id="SECID0ETMAG"><title>Type materials.</title><p><bold><italic>Holotype</italic></bold>: China • ♂; Yunnan, Nabang Town, Yingjiang County, Dehong Dai and Jingpo Autonomous Prefecture; 282 m alt.; 11–13.VII.2012; collector unknown; <abbrev xmlns:xlink="http://www.w3.org/1999/xlink" xlink:title="College of Plant Protection, Southwest University" id="ABBRID0E5MAG" xlink:type="simple">SWU</abbrev>-B-BL-081901. <bold><italic>Paratype</italic></bold>: China • 1♂; Yunnan, Nabang Town, Yingjiang County, Dehong Dai and Jingpo Autonomous Prefecture; 252 m alt.; 4.VI.2018; Lu Qiu &amp; Wenbo Deng leg.; <abbrev xmlns:xlink="http://www.w3.org/1999/xlink" xlink:title="College of Plant Protection, Southwest University" id="ABBRID0EFNAG" xlink:type="simple">SWU</abbrev>-B-BL-081902.</p></tp:treatment-sec><tp:treatment-sec sec-type="diagnosis" id="SECID0EJNAG"><title>Diagnosis.</title><p>Combining the following characteristics, this species is easily distinguished from other species of this genus: 1) body yellowish brown; 2) hind margin of subgenital plate wavy; 3) male genitalia <abbrev xmlns:xlink="http://www.w3.org/1999/xlink" xlink:title="sclerites of left phallomere" id="ABBRID0EPNAG" xlink:type="simple">L2</abbrev> without spine at end, only a small protuberance; 4) the distal part of <abbrev xmlns:xlink="http://www.w3.org/1999/xlink" xlink:title="sclerites of right phallomere" id="ABBRID0ETNAG" xlink:type="simple">R1H</abbrev> broad, slightly sclerotized and hyaline, the end with an elongate and curved spine inward.</p></tp:treatment-sec><tp:treatment-sec sec-type="description" id="SECID0EXNAG"><title>Description.</title><p><bold><italic>Coloration</italic>.</bold> Body yellowish brown; ocelli white; hind margin of subgenital plate nearly brown (Fig. <xref ref-type="fig" rid="F5">5A, B</xref>).</p><p><bold>Male</bold> (Fig. <xref ref-type="fig" rid="F5">5A, B</xref>). Body length including tegmen: 30.5–32.7 mm; body length: 27.1 mm; pronotum length × width: 6.2–6.6 mm × 7.7–8.2 mm; tegmina length × width: 24.9–25.4 mm × 8.0–8.2 mm. <bold><italic>Head and thorax</italic>.</bold> Vertex unexposed. Interocular space slightly wider than the interocellar space, shorter than the distance between antennal sockets (Fig. <xref ref-type="fig" rid="F5">5C</xref>). Antennae longer than the body. Pronotum subelliptical; anterior margin straight, hind margin slightly convex; the widest point near the midpoint (Fig. <xref ref-type="fig" rid="F5">5D</xref>). The posterior-lateral angles of metanotum with symmetrical and small projections (Fig. <xref ref-type="fig" rid="F5">5E</xref>). Tegmina and wings well developed, surpassing the tip of abdomen (Fig. <xref ref-type="fig" rid="F5">5A, B, G, H</xref>). Tegmina with <abbrev xmlns:xlink="http://www.w3.org/1999/xlink" xlink:title="subcostal posterior" id="ABBRID0ECPAG" xlink:type="simple">ScP</abbrev> strong, posterior branch of R not reaching the end of tegmina (Fig. <xref ref-type="fig" rid="F5">5G</xref>). Front femur of type A<sub>2</sub> (Fig. <xref ref-type="fig" rid="F5">5F</xref>). Mid- and hind legs with strong spines. Hind metatarsus longer than the remaining segments combined. Pulvilli present on 1–4 tarsal segments, claws symmetrical and unspecialized, arolium small (Fig. <xref ref-type="fig" rid="F7">7C</xref>). <bold><italic>Abdomen</italic>.</bold> First tergite of male abdomen with visible gland, setose gland curved, and directed toward left, right, and down (Fig. <xref ref-type="fig" rid="F5">5E</xref>). Supra-anal plate rectangular, lateral margin slightly shrunken inward; middle part of hind margin concave. Paraprocts (pp.) long, strip-shaped. Cerci robust (Fig. <xref ref-type="fig" rid="F5">5I</xref>). Subgenital plate nearly square; the hind margin wavy. Styli symmetrical and apically rounded (Fig. <xref ref-type="fig" rid="F5">5K</xref>). <bold><italic>Genitalia</italic></bold> (Fig. <xref ref-type="fig" rid="F5">5J</xref>). <abbrev xmlns:xlink="http://www.w3.org/1999/xlink" xlink:title="sclerites of left phallomere" id="ABBRID0ELQAG" xlink:type="simple">L1</abbrev> membranous with pubescence. <abbrev xmlns:xlink="http://www.w3.org/1999/xlink" xlink:title="sclerites of left phallomere" id="ABBRID0EPQAG" xlink:type="simple">L4C</abbrev> thin and ribbon-like, the inner margin with a long projection of densely microtrichia. <abbrev xmlns:xlink="http://www.w3.org/1999/xlink" xlink:title="sclerites of left phallomere" id="ABBRID0ETQAG" xlink:type="simple">L2</abbrev> irregular, the distal part with a small projection. <abbrev xmlns:xlink="http://www.w3.org/1999/xlink" xlink:title="sclerites of left phallomere" id="ABBRID0EXQAG" xlink:type="simple">L3</abbrev> unciform and well sclerotized, the basal part bifurcated. The distal part of <abbrev xmlns:xlink="http://www.w3.org/1999/xlink" xlink:title="sclerites of right phallomere" id="ABBRID0E2QAG" xlink:type="simple">R1H</abbrev> broad, slightly sclerotized and hyaline, the end with an elongate and curved spine inward. The distal part of <abbrev xmlns:xlink="http://www.w3.org/1999/xlink" xlink:title="sclerites of right phallomere" id="ABBRID0E6QAG" xlink:type="simple">R1G</abbrev> with a curved, strong spine inward.</p><fig id="F5" position="float" orientation="portrait"><object-id xmlns:xlink="http://www.w3.org/1999/xlink" content-type="doi" xlink:type="simple">10.3897/zookeys.1187.113403.figure5</object-id><object-id xmlns:xlink="http://www.w3.org/1999/xlink" content-type="arpha" xlink:type="simple">48738AE2-818E-5274-A54C-88A183400CFA</object-id><label>Figure 5.</label><caption><p><italic><tp:taxon-name><tp:taxon-name-part taxon-name-part-type="genus" reg="Vittiblatta">Vittiblatta</tp:taxon-name-part><tp:taxon-name-part taxon-name-part-type="species" reg="undulata">undulata</tp:taxon-name-part></tp:taxon-name></italic> Luo &amp; Wang, sp. nov. <bold>A–K</bold> male holotype <bold>A</bold> habitus, dorsal view <bold>B</bold> habitus, ventral view <bold>C</bold> head <bold>D</bold> pronotum <bold>E</bold> hind margin of metanotum and tergal gland <bold>F</bold> front femur <bold>G</bold> tegmen <bold>H</bold> hind wing <bold>I</bold> supra-anal plate, ventral view <bold>J</bold> male genitalia, dorsal (left) and ventral view (right) <bold>K</bold> subgenital plate, dorsal view. Scale bars: 10.0 mm (<bold>A, B, G, H</bold>); 2.0 mm (<bold>C, D</bold>); 1.0 mm (<bold>E, F, I–K</bold>).</p></caption><graphic xmlns:xlink="http://www.w3.org/1999/xlink" xlink:href="zookeys-1187-401_article-113403__-g005.jpg" position="float" orientation="portrait" xlink:type="simple" id="oo_958914.jpg"><uri content-type="original_file" xlink:type="simple">https://binary.pensoft.net/fig/958914</uri></graphic></fig><p><bold>Female.</bold> Unknown, possibly brachypterous.</p></tp:treatment-sec><tp:treatment-sec sec-type="etymology" id="SECID0E4SAG"><title>Etymology.</title><p>The species epithet is from the Latin word “<italic>undulata</italic>”, in reference to the way hind margin of subgenital plate.</p></tp:treatment-sec><tp:treatment-sec sec-type="distribution" id="SECID0EFTAG"><title>Distribution.</title><p>China (Yunnan).</p></tp:treatment-sec><tp:treatment-sec><!--Section generated to contain objects referenced in tp:taxon-treatment.--><fig id="F7" position="float" orientation="portrait"><object-id xmlns:xlink="http://www.w3.org/1999/xlink" content-type="doi" xlink:type="simple">10.3897/zookeys.1187.113403.figure7</object-id><object-id xmlns:xlink="http://www.w3.org/1999/xlink" content-type="arpha" xlink:type="simple">55FC872E-17BF-5B78-8771-48B90D8123BE</object-id><label>Figure 7.</label><caption><p><bold>A–D</bold> hind tarsi <bold>A</bold><italic><tp:taxon-name><tp:taxon-name-part taxon-name-part-type="genus" reg="Vittiblatta">Vittiblatta</tp:taxon-name-part><tp:taxon-name-part taxon-name-part-type="species" reg="punctata">punctata</tp:taxon-name-part></tp:taxon-name></italic> Luo &amp; Wang, sp. nov. <bold>B</bold><italic><tp:taxon-name><tp:taxon-name-part taxon-name-part-type="genus" reg="Vittiblatta">V.</tp:taxon-name-part><tp:taxon-name-part taxon-name-part-type="species" reg="ferruginea">ferruginea</tp:taxon-name-part></tp:taxon-name></italic> Luo &amp; Wang, sp. nov. <bold>C</bold><italic><tp:taxon-name><tp:taxon-name-part taxon-name-part-type="genus" reg="Vittiblatta">V.</tp:taxon-name-part><tp:taxon-name-part taxon-name-part-type="species" reg="undulata">undulata</tp:taxon-name-part></tp:taxon-name></italic> Luo &amp; Wang, sp. nov. <bold>D</bold><italic><tp:taxon-name><tp:taxon-name-part taxon-name-part-type="genus" reg="Planiblatta">Planiblatta</tp:taxon-name-part><tp:taxon-name-part taxon-name-part-type="species" reg="crassispina">crassispina</tp:taxon-name-part></tp:taxon-name></italic> Luo &amp; Wang, sp. nov. <bold>E</bold> spermatheca, in order from left to right: <italic><tp:taxon-name><tp:taxon-name-part taxon-name-part-type="genus" reg="Vittiblatta">V.</tp:taxon-name-part><tp:taxon-name-part taxon-name-part-type="species" reg="punctata">punctata</tp:taxon-name-part></tp:taxon-name></italic> Luo &amp; Wang, sp. nov., <italic><tp:taxon-name><tp:taxon-name-part taxon-name-part-type="genus" reg="Vittiblatta">V.</tp:taxon-name-part><tp:taxon-name-part taxon-name-part-type="species" reg="ferruginea">ferruginea</tp:taxon-name-part></tp:taxon-name></italic> Luo &amp; Wang, sp. nov., <italic><tp:taxon-name><tp:taxon-name-part taxon-name-part-type="genus" reg="Planiblatta">P.</tp:taxon-name-part><tp:taxon-name-part taxon-name-part-type="species" reg="crassispina">crassispina</tp:taxon-name-part></tp:taxon-name></italic> Luo &amp; Wang, sp. nov. Scale bars: 2.0 mm <bold>(A–D)</bold>; 0.5 mm <bold>(E</bold>).</p></caption><graphic xmlns:xlink="http://www.w3.org/1999/xlink" xlink:href="zookeys-1187-401_article-113403__-g007.jpg" position="float" orientation="portrait" xlink:type="simple" id="oo_958916.jpg"><uri content-type="original_file" xlink:type="simple">https://binary.pensoft.net/fig/958916</uri></graphic></fig></tp:treatment-sec></tp:taxon-treatment>
