# Supplementary material for: ﻿Two new genera (Vittiblatta gen. nov. and Planiblatta gen. nov.) of Blattinae (Blattodea, Blattidae) from Southwest China and the discovery of chirally dimorphic male genitalia in Vittiblattapunctata sp. nov
Source: Zookeys. 2023 Dec 28;1187:401–21. doi: 10.3897/zookeys.1187.113403 (PMC10768028; doi:10.3897/zookeys.1187.113403)
Supplement: XML Treatment for Planiblatta [file zookeys.1187.113403-treatment5.xml]

<!DOCTYPE tp:taxon-treatment
  PUBLIC "-//TaxonX//DTD Taxonomic Treatment Publishing DTD v0 20100105//EN" "tax-treatment-NSO.dtd">
<tp:taxon-treatment xmlns:tp="http://www.plazi.org/taxpub"><tp:treatment-meta><kwd-group><label>Taxon classification</label><kwd>
              <named-content content-type="kingdom">Animalia</named-content>
            </kwd><kwd>
              <named-content content-type="order">Blattodea</named-content>
            </kwd><kwd>
              <named-content content-type="family">Blattidae</named-content>
            </kwd></kwd-group><mixed-citation publication-type="journal"><person-group><name><surname>Luo</surname><given-names>Xin-Xing</given-names></name><name><surname>Deng</surname><given-names>Wen-Bo</given-names></name><name><surname>Che</surname><given-names>Yan-Li</given-names></name><name><surname>Wang</surname><given-names>Zong-Qing</given-names></name></person-group><article-title>﻿Two new genera (<italic><tp:taxon-name><tp:taxon-name-part taxon-name-part-type="genus" reg="Vittiblatta">Vittiblatta</tp:taxon-name-part></tp:taxon-name></italic> gen. nov. and <italic><tp:taxon-name><tp:taxon-name-part taxon-name-part-type="genus" reg="Planiblatta">Planiblatta</tp:taxon-name-part></tp:taxon-name></italic> gen. nov.) of <tp:taxon-name><tp:taxon-name-part taxon-name-part-type="subfamily">Blattinae</tp:taxon-name-part></tp:taxon-name> (<tp:taxon-name><tp:taxon-name-part taxon-name-part-type="order">Blattodea</tp:taxon-name-part></tp:taxon-name>, <tp:taxon-name><tp:taxon-name-part taxon-name-part-type="family">Blattidae</tp:taxon-name-part></tp:taxon-name>) from Southwest China and the discovery of chirally dimorphic male genitalia in <italic><tp:taxon-name><tp:taxon-name-part taxon-name-part-type="genus" reg="Vittiblatta">Vittiblatta</tp:taxon-name-part><tp:taxon-name-part taxon-name-part-type="species" reg="punctata">punctata</tp:taxon-name-part></tp:taxon-name></italic> sp. nov.</article-title><source>Zookeys</source><day>28</day><month>12</month><year>2023</year><volume>1187</volume><fpage>401</fpage><lpage>421</lpage><pub-id pub-id-type="doi">10.3897/zookeys.1187.113403</pub-id></mixed-citation></tp:treatment-meta><tp:nomenclature><label>﻿</label><tp:taxon-name>
            <object-id xmlns:xlink="http://www.w3.org/1999/xlink" content-type="arpha" xlink:type="simple">A56CCF60-EB1A-5330-AE85-435996002DB7</object-id>
            <tp:taxon-name-part taxon-name-part-type="genus" reg="Planiblatta">Planiblatta</tp:taxon-name-part>
            <object-id xmlns:xlink="http://www.w3.org/1999/xlink" content-type="zoobank" xlink:type="simple">https://zoobank.org/35B1FFC2-904E-4A07-831B-637D0D94C776</object-id>
          </tp:taxon-name><tp:taxon-authority>Luo &amp; Wang</tp:taxon-authority><tp:taxon-status xmlns:xlink="http://www.w3.org/1999/xlink" xlink:type="simple">gen. nov.</tp:taxon-status></tp:nomenclature><tp:treatment-sec sec-type="type species" id="SECID0EPUAG"><title>Type species.</title><p><italic><tp:taxon-name><tp:taxon-name-part taxon-name-part-type="genus" reg="Planiblatta">Planiblatta</tp:taxon-name-part><tp:taxon-name-part taxon-name-part-type="species" reg="crassispina">crassispina</tp:taxon-name-part></tp:taxon-name></italic> Luo &amp; Wang, sp. nov.</p></tp:treatment-sec><tp:treatment-sec sec-type="diagnosis" id="SECID0EAVAG"><title>Diagnosis.</title><p>This genus belongs to subfamily <tp:taxon-name><tp:taxon-name-part taxon-name-part-type="subfamily">Blattinae</tp:taxon-name-part></tp:taxon-name> (front femur of type A<sub>2</sub>, tarsi long and slender, cerci long and distinctly segmented, subgenital plate symmetrical) and can be distinguished from other genera of <tp:taxon-name><tp:taxon-name-part taxon-name-part-type="subfamily">Blattinae</tp:taxon-name-part></tp:taxon-name> by the following characters: 1) this sexually dimorphic genus can be distinguished from sexually monomorphic genera (see the diagnosis of <italic><tp:taxon-name><tp:taxon-name-part taxon-name-part-type="genus" reg="Vittiblatta">Vittiblatta</tp:taxon-name-part></tp:taxon-name></italic> gen. nov.); 2) the genus (male macropterous, female micropterous) can be distinguished from the genera that female are apterous (see the diagnosis of <italic><tp:taxon-name><tp:taxon-name-part taxon-name-part-type="genus" reg="Vittiblatta">Vittiblatta</tp:taxon-name-part></tp:taxon-name></italic> gen. nov.) and brachypterous (<italic><tp:taxon-name><tp:taxon-name-part taxon-name-part-type="genus" reg="Vittiblatta">Vittiblatta</tp:taxon-name-part></tp:taxon-name></italic> gen. nov., <italic><tp:taxon-name><tp:taxon-name-part taxon-name-part-type="genus" reg="Cartoblatta">Cartoblatta</tp:taxon-name-part></tp:taxon-name></italic>, <italic><tp:taxon-name><tp:taxon-name-part taxon-name-part-type="genus" reg="Scabinopsis">Scabinopsis</tp:taxon-name-part></tp:taxon-name></italic>, <italic><tp:taxon-name><tp:taxon-name-part taxon-name-part-type="genus" reg="Bundoksia">Bundoksia</tp:taxon-name-part></tp:taxon-name></italic>); 3) hind metatarsus of this genus is longer than or equal to the remaining segments combined, distinguished from <italic><tp:taxon-name><tp:taxon-name-part taxon-name-part-type="genus" reg="Eumethana">Eumethana</tp:taxon-name-part></tp:taxon-name></italic> and <italic><tp:taxon-name><tp:taxon-name-part taxon-name-part-type="genus" reg="Scabinopsis">Scabinopsis</tp:taxon-name-part></tp:taxon-name></italic>; 4) visible tergal gland could be used to differ from <italic><tp:taxon-name><tp:taxon-name-part taxon-name-part-type="genus" reg="Cartoblatta">Cartoblatta</tp:taxon-name-part></tp:taxon-name></italic>, <italic><tp:taxon-name><tp:taxon-name-part taxon-name-part-type="genus" reg="Periplaneta">Periplaneta</tp:taxon-name-part></tp:taxon-name></italic> s.s., and <italic><tp:taxon-name><tp:taxon-name-part taxon-name-part-type="genus" reg="Blatta">Blatta</tp:taxon-name-part></tp:taxon-name></italic>; 5) mesonotum and metanotum of this genus without finger-like projections can be distinguished from <italic><tp:taxon-name><tp:taxon-name-part taxon-name-part-type="genus" reg="Pseudoderopeltis">Pseudoderopeltis</tp:taxon-name-part></tp:taxon-name></italic>; 6) as mentioned in the diagnosis of <italic><tp:taxon-name><tp:taxon-name-part taxon-name-part-type="genus" reg="Vittiblatta">Vittiblatta</tp:taxon-name-part></tp:taxon-name></italic> gen. nov., the difference of sclerite <abbrev xmlns:xlink="http://www.w3.org/1999/xlink" xlink:title="sclerites of left phallomere" id="ABBRID0ENYAG" xlink:type="simple">L4C</abbrev> and <abbrev xmlns:xlink="http://www.w3.org/1999/xlink" xlink:title="sclerites of right phallomere" id="ABBRID0ERYAG" xlink:type="simple">R1G</abbrev> within a genus is stable, this new genus (<abbrev xmlns:xlink="http://www.w3.org/1999/xlink" xlink:title="sclerites of left phallomere" id="ABBRID0EVYAG" xlink:type="simple">L4C</abbrev> curved and subhyaline, <abbrev xmlns:xlink="http://www.w3.org/1999/xlink" xlink:title="sclerites of right phallomere" id="ABBRID0EZYAG" xlink:type="simple">R1G</abbrev> with two curved, strong spines) can be distinguished from 10 genera of <tp:taxon-name><tp:taxon-name-part taxon-name-part-type="subfamily">Blattinae</tp:taxon-name-part></tp:taxon-name> (see the diagnosis of <italic><tp:taxon-name><tp:taxon-name-part taxon-name-part-type="genus" reg="Vittiblatta">Vittiblatta</tp:taxon-name-part></tp:taxon-name></italic> gen. nov.).</p></tp:treatment-sec><tp:treatment-sec sec-type="description" id="SECID0EJZAG"><title>Generic description.</title><p>Sexual dimorphism present. <bold>Male.</bold> Body flat. Antennae longer than the body. Pronotum subelliptical. The posterior-lateral angles of metanotum without finger-like projections. Tegmina and wings well developed, surpassing the tip of abdomen. Front femur of type A<sub>2</sub>; hind metatarsus equal to the remaining segments combined; pulvilli present, pulvilli of front metatarsus developed; claws symmetrical and unspecialized, arolium moderate. First tergite of the male abdomen with visible gland, setose gland not obscured by metanotum. Posterolateral corners of abdominal tergite V–VII produced. Supra-anal plate short, the hind margin slightly concave. The hind margin of subgenital plate straight. <abbrev xmlns:xlink="http://www.w3.org/1999/xlink" xlink:title="sclerites of left phallomere" id="ABBRID0ETZAG" xlink:type="simple">L2</abbrev> folded, the dorsal sclerite broad, the distal part with one long spine. <abbrev xmlns:xlink="http://www.w3.org/1999/xlink" xlink:title="sclerites of left phallomere" id="ABBRID0EXZAG" xlink:type="simple">L3</abbrev> unciform and the distal part bifurcated, longer than other sclerites. <abbrev xmlns:xlink="http://www.w3.org/1999/xlink" xlink:title="sclerites of left phallomere" id="ABBRID0E2ZAG" xlink:type="simple">L4C</abbrev> less sclerotized, curved and subhyaline. The inner margin of <abbrev xmlns:xlink="http://www.w3.org/1999/xlink" xlink:title="sclerites of right phallomere" id="ABBRID0E6ZAG" xlink:type="simple">R1H</abbrev> with two strong spines. The distal part of <abbrev xmlns:xlink="http://www.w3.org/1999/xlink" xlink:title="sclerites of right phallomere" id="ABBRID0ED1AG" xlink:type="simple">R1G</abbrev> with two curved and strong spines. <bold>Female.</bold> Tegmina and wings reduced. Tegmina small lobes. Hind wings absent. Spermatheca branched, the leading duct longer than the branching duct, the end capsule oval.</p></tp:treatment-sec><tp:treatment-sec sec-type="etymology" id="SECID0EJ1AG"><title>Etymology.</title><p>The generic epithet is from two Latin words “<italic>plan</italic>” and “<italic>blatta</italic>”, in reference to the flat male body. The gender of <italic><tp:taxon-name><tp:taxon-name-part taxon-name-part-type="genus" reg="Planiblatta">Planiblatta</tp:taxon-name-part></tp:taxon-name></italic> is feminine.</p></tp:treatment-sec><tp:treatment-sec sec-type="distribution" id="SECID0E11AG"><title>Distribution.</title><p>China (Yunnan).</p></tp:treatment-sec></tp:taxon-treatment>
