# Supplementary material for: ﻿Two new genera (Vittiblatta gen. nov. and Planiblatta gen. nov.) of Blattinae (Blattodea, Blattidae) from Southwest China and the discovery of chirally dimorphic male genitalia in Vittiblattapunctata sp. nov
Source: Zookeys. 2023 Dec 28;1187:401–21. doi: 10.3897/zookeys.1187.113403 (PMC10768028; doi:10.3897/zookeys.1187.113403)
Supplement: XML Treatment for Planiblatta crassispina [file zookeys.1187.113403-treatment6.xml]

<!DOCTYPE tp:taxon-treatment
  PUBLIC "-//TaxonX//DTD Taxonomic Treatment Publishing DTD v0 20100105//EN" "tax-treatment-NSO.dtd">
<tp:taxon-treatment xmlns:tp="http://www.plazi.org/taxpub"><tp:treatment-meta><kwd-group><label>Taxon classification</label><kwd>
              <named-content content-type="kingdom">Animalia</named-content>
            </kwd><kwd>
              <named-content content-type="order">Blattodea</named-content>
            </kwd><kwd>
              <named-content content-type="family">Blattidae</named-content>
            </kwd></kwd-group><mixed-citation publication-type="journal"><person-group><name><surname>Luo</surname><given-names>Xin-Xing</given-names></name><name><surname>Deng</surname><given-names>Wen-Bo</given-names></name><name><surname>Che</surname><given-names>Yan-Li</given-names></name><name><surname>Wang</surname><given-names>Zong-Qing</given-names></name></person-group><article-title>﻿Two new genera (<italic><tp:taxon-name><tp:taxon-name-part taxon-name-part-type="genus" reg="Vittiblatta">Vittiblatta</tp:taxon-name-part></tp:taxon-name></italic> gen. nov. and <italic><tp:taxon-name><tp:taxon-name-part taxon-name-part-type="genus" reg="Planiblatta">Planiblatta</tp:taxon-name-part></tp:taxon-name></italic> gen. nov.) of <tp:taxon-name><tp:taxon-name-part taxon-name-part-type="subfamily">Blattinae</tp:taxon-name-part></tp:taxon-name> (<tp:taxon-name><tp:taxon-name-part taxon-name-part-type="order">Blattodea</tp:taxon-name-part></tp:taxon-name>, <tp:taxon-name><tp:taxon-name-part taxon-name-part-type="family">Blattidae</tp:taxon-name-part></tp:taxon-name>) from Southwest China and the discovery of chirally dimorphic male genitalia in <italic><tp:taxon-name><tp:taxon-name-part taxon-name-part-type="genus" reg="Vittiblatta">Vittiblatta</tp:taxon-name-part><tp:taxon-name-part taxon-name-part-type="species" reg="punctata">punctata</tp:taxon-name-part></tp:taxon-name></italic> sp. nov.</article-title><source>Zookeys</source><day>28</day><month>12</month><year>2023</year><volume>1187</volume><fpage>401</fpage><lpage>421</lpage><pub-id pub-id-type="doi">10.3897/zookeys.1187.113403</pub-id></mixed-citation></tp:treatment-meta><tp:nomenclature><label>﻿</label><tp:taxon-name>
            <object-id xmlns:xlink="http://www.w3.org/1999/xlink" content-type="arpha" xlink:type="simple">A801B630-7467-5851-9D0E-4A20C3A6FDE3</object-id>
            <tp:taxon-name-part taxon-name-part-type="genus" reg="Planiblatta">Planiblatta</tp:taxon-name-part>
            <tp:taxon-name-part taxon-name-part-type="species" reg="crassispina">crassispina</tp:taxon-name-part>
            <object-id xmlns:xlink="http://www.w3.org/1999/xlink" content-type="zoobank" xlink:type="simple">https://zoobank.org/A47F1B88-7E4B-46D6-B9D4-FB3C9E6BE744</object-id>
          </tp:taxon-name><tp:taxon-authority>Luo &amp; Wang</tp:taxon-authority><tp:taxon-status xmlns:xlink="http://www.w3.org/1999/xlink" xlink:type="simple">sp. nov.</tp:taxon-status><xref ref-type="fig" rid="F6">Figs 6</xref><xref ref-type="fig" rid="F7">, 7 (in part)</xref></tp:nomenclature><tp:treatment-sec sec-type="type material" id="SECID0ES3AG"><title>Type materials.</title><p><bold><italic>Holotype</italic></bold>: China • ♂; Yunnan, Yaonan Village, Mt Ailaoshan, Xinping County, Yuxi City; 12.V.2016; Lu Qiu &amp; Zhiwei Qiu leg.; <abbrev xmlns:xlink="http://www.w3.org/1999/xlink" xlink:title="College of Plant Protection, Southwest University" id="ABBRID0E43AG" xlink:type="simple">SWU</abbrev>-B-BL-082901. <bold><italic>Paratypes</italic></bold>: China • 3♂♂, 2♀♀; Yunnan; Yaonan Village, Mt Ailaoshan, Xinping County, Yuxi City; 11–12.V.2016; Lu Qiu &amp; Zhiwei Qiu leg.; <abbrev xmlns:xlink="http://www.w3.org/1999/xlink" xlink:title="College of Plant Protection, Southwest University" id="ABBRID0EE4AG" xlink:type="simple">SWU</abbrev>-B-BL-082902 to 082906.</p></tp:treatment-sec><tp:treatment-sec sec-type="diagnosis" id="SECID0EI4AG"><title>Diagnosis.</title><p>Combining the following characteristics, this species is easily distinguished from other <tp:taxon-name><tp:taxon-name-part taxon-name-part-type="subfamily">Blattinae</tp:taxon-name-part></tp:taxon-name> species: 1) pulvilli developed, pulvilli of front metatarsus occupy nearly 1/3 of ventral surface; 2) supra-anal plate short; 3) <abbrev xmlns:xlink="http://www.w3.org/1999/xlink" xlink:title="sclerites of left phallomere" id="ABBRID0ET4AG" xlink:type="simple">L4C</abbrev> curved and subhyaline, the base irregular; 4) the distal part of <abbrev xmlns:xlink="http://www.w3.org/1999/xlink" xlink:title="sclerites of right phallomere" id="ABBRID0EX4AG" xlink:type="simple">R1G</abbrev> with two curved and strong spines; 5) female tegmina small, lobe-like, and hind wings absent.</p></tp:treatment-sec><tp:treatment-sec sec-type="description" id="SECID0E24AG"><title>Description.</title><p>Sexual dimorphism present. <bold><italic>Coloration</italic>.</bold> Body dark brown to black; vertex black; ocelli white; tegmina dark yellowish brown (Fig. <xref ref-type="fig" rid="F6">6A–D</xref>).</p><p><bold>Male</bold> (Fig. <xref ref-type="fig" rid="F6">6A, B</xref>). Body length including tegmen: 28.5–30.1 mm; body length: 19.6–21.4 mm; pronotum length × width: 4.2–4.7 mm × 5.7–6.7 mm; tegmina length × width: 24–26.6 mm × 6.4–7.8 mm. <bold><italic>Head and thorax</italic>.</bold> Vertex slightly exposed. Interocular space slightly wider than the interocellar space, slightly shorter than the distance between antennal sockets (Fig. <xref ref-type="fig" rid="F6">6E</xref>). Antennae longer than the body. Pronotum subelliptical; anterior margin straight, hind margin slightly convex; the widest point near the midpoint (Fig. <xref ref-type="fig" rid="F6">6F</xref>). The posterior-lateral angles of metanotum without finger-like projections (Fig. <xref ref-type="fig" rid="F6">6K</xref>). Tegmina and wings well developed, surpassing the tip of abdomen (Fig. <xref ref-type="fig" rid="F6">6 A, B, G, H</xref>). Tegmina with <abbrev xmlns:xlink="http://www.w3.org/1999/xlink" xlink:title="subcostal posterior" id="ABBRID0EF6AG" xlink:type="simple">ScP</abbrev> strong, posterior branch of R not reaching the end of tegmina (Fig. <xref ref-type="fig" rid="F6">6G</xref>). Front femur of type A<sub>2</sub> (Fig. <xref ref-type="fig" rid="F6">6I</xref>). Hind metatarsus equal to the remaining segments combined (Fig. <xref ref-type="fig" rid="F7">7D</xref>). Pulvilli present, pulvilli of front metatarsus developed, pulvilli of front metatarsus occupy nearly 1/3 of ventral surface (Fig. <xref ref-type="fig" rid="F6">6J</xref>). Claws symmetrical and unspecialized, arolium moderate (Fig. <xref ref-type="fig" rid="F7">7D</xref>). <bold><italic>Abdomen</italic>.</bold> First tergite of male abdomen with visible gland, setose gland not obscured by metanotum and grown upward and downward (Fig. <xref ref-type="fig" rid="F6">6K</xref>). Posterolateral corners of abdominal tergite V–VII produced. Supra-anal plate short, lateral margin slightly shrunken inward; middle part of hind margin concave at an obtuse angle. Paraprocts (pp.) long, strip-shaped, the end curved downward. Cerci long and robust (Fig. <xref ref-type="fig" rid="F6">6L</xref>). Subgenital plate nearly square; the hind margin straight. Styli symmetrical and apically rounded (Fig. <xref ref-type="fig" rid="F6">6M</xref>). <bold><italic>Genitalia</italic></bold> (Fig. <xref ref-type="fig" rid="F6">6N</xref>). <abbrev xmlns:xlink="http://www.w3.org/1999/xlink" xlink:title="sclerites of left phallomere" id="ABBRID0EWABG" xlink:type="simple">L1</abbrev> membranous and irregular, margin thick. <abbrev xmlns:xlink="http://www.w3.org/1999/xlink" xlink:title="sclerites of left phallomere" id="ABBRID0E1ABG" xlink:type="simple">L4C</abbrev> curved and subhyaline, the base irregular. <abbrev xmlns:xlink="http://www.w3.org/1999/xlink" xlink:title="sclerites of left phallomere" id="ABBRID0E5ABG" xlink:type="simple">L2</abbrev> irregular and folded, the dorsal sclerite broad, the distal part with a long spine. <abbrev xmlns:xlink="http://www.w3.org/1999/xlink" xlink:title="sclerites of left phallomere" id="ABBRID0ECBBG" xlink:type="simple">L3</abbrev> unciform and well sclerotized, the basal part bifurcated. <abbrev xmlns:xlink="http://www.w3.org/1999/xlink" xlink:title="sclerites of left phallomere" id="ABBRID0EGBBG" xlink:type="simple">L4G</abbrev> strip-like. <abbrev xmlns:xlink="http://www.w3.org/1999/xlink" xlink:title="sclerites of right phallomere" id="ABBRID0EKBBG" xlink:type="simple">R1H</abbrev> slightly broad, inner margin of the distal part with two strong spines. The distal part of <abbrev xmlns:xlink="http://www.w3.org/1999/xlink" xlink:title="sclerites of right phallomere" id="ABBRID0EOBBG" xlink:type="simple">R1G</abbrev> with two curved, strong spines inward.</p><fig id="F6" position="float" orientation="portrait"><object-id xmlns:xlink="http://www.w3.org/1999/xlink" content-type="doi" xlink:type="simple">10.3897/zookeys.1187.113403.figure6</object-id><object-id xmlns:xlink="http://www.w3.org/1999/xlink" content-type="arpha" xlink:type="simple">FA4F66B6-42B2-5D37-BC2D-EE659B2BA464</object-id><label>Figure 6.</label><caption><p><italic><tp:taxon-name><tp:taxon-name-part taxon-name-part-type="genus" reg="Planiblatta">Planiblatta</tp:taxon-name-part><tp:taxon-name-part taxon-name-part-type="species" reg="crassispina">crassispina</tp:taxon-name-part></tp:taxon-name></italic> Luo &amp; Wang, sp. nov. <bold>A, B, E–K</bold> male holotype <bold>C, D, O</bold> female paratypes <bold>A, C</bold> habitus, dorsal view <bold>B, D</bold> habitus, ventral view <bold>E</bold> head <bold>F</bold> pronotum <bold>G</bold> tegmen <bold>H</bold> hind wing <bold>I</bold> front femur <bold>J</bold> front tarsi <bold>K</bold> hind margin of metanotum and tergal gland <bold>L</bold> supra-anal plate, ventral view <bold>M</bold> subgenital plate, dorsal view <bold>N</bold> male genitalia, dorsal (left) and ventral (right) view <bold>O</bold> female genitalia, dorsal view. Scale bars: 10.0 mm (<bold>A–D, G, H</bold>); 2.0 mm (<bold>E, F, I–L, O</bold>); 1.0 mm (<bold>M, N</bold>).</p></caption><graphic xmlns:xlink="http://www.w3.org/1999/xlink" xlink:href="zookeys-1187-401_article-113403__-g006.jpg" position="float" orientation="portrait" xlink:type="simple" id="oo_958915.jpg"><uri content-type="original_file" xlink:type="simple">https://binary.pensoft.net/fig/958915</uri></graphic></fig><p><bold>Female</bold> (Fig. <xref ref-type="fig" rid="F5">5C, D</xref>). Body length: 17.9; pronotum length × width: 5.4–5.6 mm × 7.9–8.0 mm; tegmina length × width: 3.5–3.7 mm × 2.3 mm. <bold><italic>Head and thorax</italic>.</bold> Pronotum subelliptical, the widest point near hind margin; anterior margin curved, hind margin nearly straight (Fig. <xref ref-type="fig" rid="F6">6C</xref>). Tegmina and wings reduced. Tegmina small, lobe-like (Fig. <xref ref-type="fig" rid="F6">6C</xref>). Pulvilli present, pulvilli of front metatarsus developed, pulvilli of front metatarsus occupy nearly 1/3 of ventral surface (Fig. <xref ref-type="fig" rid="F6">6J</xref>). Claws symmetrical and unspecialized, arolium moderate (Fig. <xref ref-type="fig" rid="F7">7D</xref>). <bold><italic>Abdomen</italic>.</bold> Hind margin of tergum X (<abbrev xmlns:xlink="http://www.w3.org/1999/xlink" xlink:title="tergum X" id="ABBRID0EOEBG" xlink:type="simple">TX</abbrev>) with median invagination, and with a membranous line inside (Fig. <xref ref-type="fig" rid="F6">6O</xref>). <bold><italic>Genitalia</italic></bold> (Fig. <xref ref-type="fig" rid="F6">6O</xref>). The surface of first valve (<abbrev xmlns:xlink="http://www.w3.org/1999/xlink" xlink:title="first valve" id="ABBRID0E4EBG" xlink:type="simple">v.I</abbrev>.) with small punctures. First valvifer (<abbrev xmlns:xlink="http://www.w3.org/1999/xlink" xlink:title="first valvifer" id="ABBRID0EBFBG" xlink:type="simple">vlf.I</abbrev>) slightly sclerotized and hyaline. Posterior lobes of valvifer II (<abbrev xmlns:xlink="http://www.w3.org/1999/xlink" xlink:title="posterior lobes of valvifer II" id="ABBRID0EFFBG" xlink:type="simple">p.l</abbrev>.) irregular, the outer margin unclear. Laterosternite IX (<abbrev xmlns:xlink="http://www.w3.org/1999/xlink" xlink:title="laterosternite IX" id="ABBRID0EJFBG" xlink:type="simple">ltst.IX</abbrev>) slightly sclerotized and hyaline. Anterior arch (<abbrev xmlns:xlink="http://www.w3.org/1999/xlink" xlink:title="anterior arch" id="ABBRID0ENFBG" xlink:type="simple">a.a</abbrev>.) with microtrichia near basal surface. Spermathecal plate (<abbrev xmlns:xlink="http://www.w3.org/1999/xlink" xlink:title="spermathecal plate" id="ABBRID0ERFBG" xlink:type="simple">sp.pl</abbrev>.) nearly triangle. Spermathecal opening (<abbrev xmlns:xlink="http://www.w3.org/1999/xlink" xlink:title="spermathecal opening" id="ABBRID0EVFBG" xlink:type="simple">sp.o</abbrev>.) located at the base of basivalvulae (<abbrev xmlns:xlink="http://www.w3.org/1999/xlink" xlink:title="basivalvulae" id="ABBRID0EZFBG" xlink:type="simple">bsv</abbrev>.). Spermatheca branched, the leading duct longer than the branching duct, and the branching duct also branched, the end capsule oval (Fig. <xref ref-type="fig" rid="F7">7E</xref>). Basivalvulae broad, surface with microtrichia; the left and right basivalvulae connected. Laterosternal shelf (<abbrev xmlns:xlink="http://www.w3.org/1999/xlink" xlink:title="laterosternal shelf" id="ABBRID0EBGBG" xlink:type="simple">ltst.sh</abbrev>.) symmetrical.</p><fig id="F7" position="float" orientation="portrait"><object-id xmlns:xlink="http://www.w3.org/1999/xlink" content-type="doi" xlink:type="simple">10.3897/zookeys.1187.113403.figure7</object-id><object-id xmlns:xlink="http://www.w3.org/1999/xlink" content-type="arpha" xlink:type="simple">55FC872E-17BF-5B78-8771-48B90D8123BE</object-id><label>Figure 7.</label><caption><p><bold>A–D</bold> hind tarsi <bold>A</bold><italic><tp:taxon-name><tp:taxon-name-part taxon-name-part-type="genus" reg="Vittiblatta">Vittiblatta</tp:taxon-name-part><tp:taxon-name-part taxon-name-part-type="species" reg="punctata">punctata</tp:taxon-name-part></tp:taxon-name></italic> Luo &amp; Wang, sp. nov. <bold>B</bold><italic><tp:taxon-name><tp:taxon-name-part taxon-name-part-type="genus" reg="Vittiblatta">V.</tp:taxon-name-part><tp:taxon-name-part taxon-name-part-type="species" reg="ferruginea">ferruginea</tp:taxon-name-part></tp:taxon-name></italic> Luo &amp; Wang, sp. nov. <bold>C</bold><italic><tp:taxon-name><tp:taxon-name-part taxon-name-part-type="genus" reg="Vittiblatta">V.</tp:taxon-name-part><tp:taxon-name-part taxon-name-part-type="species" reg="undulata">undulata</tp:taxon-name-part></tp:taxon-name></italic> Luo &amp; Wang, sp. nov. <bold>D</bold><italic><tp:taxon-name><tp:taxon-name-part taxon-name-part-type="genus" reg="Planiblatta">Planiblatta</tp:taxon-name-part><tp:taxon-name-part taxon-name-part-type="species" reg="crassispina">crassispina</tp:taxon-name-part></tp:taxon-name></italic> Luo &amp; Wang, sp. nov. <bold>E</bold> spermatheca, in order from left to right: <italic><tp:taxon-name><tp:taxon-name-part taxon-name-part-type="genus" reg="Vittiblatta">V.</tp:taxon-name-part><tp:taxon-name-part taxon-name-part-type="species" reg="punctata">punctata</tp:taxon-name-part></tp:taxon-name></italic> Luo &amp; Wang, sp. nov., <italic><tp:taxon-name><tp:taxon-name-part taxon-name-part-type="genus" reg="Vittiblatta">V.</tp:taxon-name-part><tp:taxon-name-part taxon-name-part-type="species" reg="ferruginea">ferruginea</tp:taxon-name-part></tp:taxon-name></italic> Luo &amp; Wang, sp. nov., <italic><tp:taxon-name><tp:taxon-name-part taxon-name-part-type="genus" reg="Planiblatta">P.</tp:taxon-name-part><tp:taxon-name-part taxon-name-part-type="species" reg="crassispina">crassispina</tp:taxon-name-part></tp:taxon-name></italic> Luo &amp; Wang, sp. nov. Scale bars: 2.0 mm <bold>(A–D)</bold>; 0.5 mm <bold>(E</bold>).</p></caption><graphic xmlns:xlink="http://www.w3.org/1999/xlink" xlink:href="zookeys-1187-401_article-113403__-g007.jpg" position="float" orientation="portrait" xlink:type="simple" id="oo_958916.jpg"><uri content-type="original_file" xlink:type="simple">https://binary.pensoft.net/fig/958916</uri></graphic></fig></tp:treatment-sec><tp:treatment-sec sec-type="etymology" id="SECID0EPJBG"><title>Etymology.</title><p>The species epithet is from the Latin word “<italic>crassispinus</italic>”, in reference to the two strong spines on the distal part of <abbrev xmlns:xlink="http://www.w3.org/1999/xlink" xlink:title="sclerites of right phallomere" id="ABBRID0EXJBG" xlink:type="simple">R1G</abbrev>.</p></tp:treatment-sec><tp:treatment-sec sec-type="distribution" id="SECID0E2JBG"><title>Distribution.</title><p>China (Yunnan).</p></tp:treatment-sec><tp:treatment-sec><!--Section generated to contain objects referenced in tp:taxon-treatment.--><fig id="F5" position="float" orientation="portrait"><object-id xmlns:xlink="http://www.w3.org/1999/xlink" content-type="doi" xlink:type="simple">10.3897/zookeys.1187.113403.figure5</object-id><object-id xmlns:xlink="http://www.w3.org/1999/xlink" content-type="arpha" xlink:type="simple">48738AE2-818E-5274-A54C-88A183400CFA</object-id><label>Figure 5.</label><caption><p><italic><tp:taxon-name><tp:taxon-name-part taxon-name-part-type="genus" reg="Vittiblatta">Vittiblatta</tp:taxon-name-part><tp:taxon-name-part taxon-name-part-type="species" reg="undulata">undulata</tp:taxon-name-part></tp:taxon-name></italic> Luo &amp; Wang, sp. nov. <bold>A–K</bold> male holotype <bold>A</bold> habitus, dorsal view <bold>B</bold> habitus, ventral view <bold>C</bold> head <bold>D</bold> pronotum <bold>E</bold> hind margin of metanotum and tergal gland <bold>F</bold> front femur <bold>G</bold> tegmen <bold>H</bold> hind wing <bold>I</bold> supra-anal plate, ventral view <bold>J</bold> male genitalia, dorsal (left) and ventral view (right) <bold>K</bold> subgenital plate, dorsal view. Scale bars: 10.0 mm (<bold>A, B, G, H</bold>); 2.0 mm (<bold>C, D</bold>); 1.0 mm (<bold>E, F, I–K</bold>).</p></caption><graphic xmlns:xlink="http://www.w3.org/1999/xlink" xlink:href="zookeys-1187-401_article-113403__-g005.jpg" position="float" orientation="portrait" xlink:type="simple" id="oo_958914.jpg"><uri content-type="original_file" xlink:type="simple">https://binary.pensoft.net/fig/958914</uri></graphic></fig></tp:treatment-sec></tp:taxon-treatment>
